# Supplementary material for: (9S,13R,14R)-7,8-Didehydro-3,4,7-trimeth­oxy-17-methyl­morphinan-6-one
Source: Acta Crystallogr Sect E Struct Rep Online. 2009 Mar 6;65(Pt 4):o689. doi: 10.1107/S1600536808040749 (PMC2969083; doi:10.1107/S1600536808040749)
Supplement: Supplementary file 1 [file e-65-0o689-sup1.cif]

##############################################################################
###                                                                        ###
###        Electronic paper (Acta Crystallographica Section E)             ###
###                                                                        ###
##############################################################################
#                                                                            #
# This CIF contains the data in a paper accepted for publication in Acta     #
# Crystallographica Section E. It conforms to the requirements of Notes      #
# for Authors for Section E, and has been peer reviewed under the auspices   #
# of the IUCr Commission on Journals.                                        #
#                                                                            #
# Full details of the Crystallographic Information File format               #
# are given in the paper "The Crystallographic Information File (CIF):       #
# a New Standard Archive File for Crystallography" by S. R. Hall, F. H.      #
# Allen and I. D. Brown [Acta Cryst. (1991), A47, 655-685].                  #
#                                                                            #
# The current version of the core CIF dictionary is obtainable from          #
# ftp://ftp.iucr.org/pub/cif_core.dic. The current version number is 2.4.    #
#                                                                            #
# Software is freely available for graphical display of the structure(s) in  #
# this CIF.  For information consult the CIF home page http://www.iucr.org/  #
# cif/home.html                                                              #
#                                                                            #
# This file may be used for bona fide research purposes within the           #
# scientific community so long as proper attribution is given to the journal # 
# article from which it was obtained.                                        #
#                                                                            #
##############################################################################
                                             
data_global
_journal_date_recd_electronic     2008-10-23
_journal_date_accepted     2008-12-03
_journal_name_full     'Acta Crystallographica, Section E'
_journal_year     2009
_journal_volume     65
_journal_issue      4
_journal_page_first     o689
_journal_page_last     o689
_journal_paper_category     QO
_journal_coeditor_code     HK2561
_publ_contact_author
;
Hong-Jun Zhu
Department of Applied Chemistry
College of Science
Nanjing University of Technology
Nanjing 210009
People's Republic of China
;
_publ_contact_author_email     zhuhj@njut.edu.cn
_publ_section_title
;\
(9<i>S</i>,13<i>R</i>,14<i>R</i>)-7,8-Didehydro-3,4,7-trimethoxy-17-\
methylmorphinan-6-one
;
loop_
    _publ_author_name
    _publ_author_address
    'Yu-Feng Li'
;
Department of Applied Chemistry
College of Science
Nanjing University of Technology
Nanjing 210009
People's Republic of China
;
    'Yi Qian'
;
Department of Applied Chemistry
College of Science
Nanjing University of Technology
Nanjing 210009
People's Republic of China
;
    'Li-He Yin'
;
Department of Applied Chemistry
College of Science
Nanjing University of Technology
Nanjing 210009
People's Republic of China
;
    'Ran Lv'
;
Department of Applied Chemistry
College of Science
Nanjing University of Technology
Nanjing 210009
People's Republic of China
;
    'Hong-Jun Zhu'
;
Department of Applied Chemistry
College of Science
Nanjing University of Technology
Nanjing 210009
People's Republic of China
;
data_I
_chemical_name_systematic
;
(9S,13R,14S)-7,8-didehydro-3,4,7-trimethoxy-N-methyl-morphinan-6-one
;
_chemical_name_common     ?
_chemical_formula_moiety     'C20 H25 N O4'
_chemical_formula_sum     'C20 H25 N O4'
_chemical_formula_iupac     'C20 H25 N O4'
_chemical_formula_weight     343.41
_chemical_melting_point     ?
_symmetry_cell_setting     Trigonal
_symmetry_space_group_name_H-M     'P 32 '
_symmetry_space_group_name_Hall     'P 32 '
loop_
    _symmetry_equiv_pos_as_xyz
    'x, y, z'
    '-y, x-y, z+2/3'
    '-x+y, -x, z+1/3'
_cell_length_a     10.9590(15)
_cell_length_b     10.9590(15)
_cell_length_c     12.726(3)
_cell_angle_alpha     90.00
_cell_angle_beta     90.00
_cell_angle_gamma     120.00
_cell_volume     1323.6(4)
_cell_formula_units_Z     3
_cell_measurement_reflns_used     25
_cell_measurement_theta_min     10
_cell_measurement_theta_max     13
_cell_measurement_temperature     298(2)
_exptl_crystal_description     block
_exptl_crystal_colour     colorless
_exptl_crystal_size_max     0.40
_exptl_crystal_size_mid     0.30
_exptl_crystal_size_min     0.30
_exptl_crystal_density_diffrn     1.292
_exptl_crystal_density_meas     ?
_exptl_crystal_density_method     'not measured'
_exptl_crystal_F_000     552
_exptl_absorpt_coefficient_mu     0.090
_exptl_absorpt_correction_type     psi-scan
_exptl_absorpt_process_details     '(North <i>et al.</i>,  1968)'
_exptl_absorpt_correction_T_min     0.9651
_exptl_absorpt_correction_T_max     0.9736
_exptl_special_details
;
 ?
;
_diffrn_ambient_temperature     298(2)
_diffrn_radiation_type     MoK\a
_diffrn_radiation_wavelength     0.71073
_diffrn_radiation_source     'fine-focus sealed tube'
_diffrn_radiation_monochromator     graphite
_diffrn_measurement_device_type     'Enraf--Nonius CAD-4'
_diffrn_measurement_method     \w/2\q
_diffrn_detector_area_resol_mean     ?
_diffrn_reflns_number     2008
_diffrn_reflns_av_R_equivalents     0.0369
_diffrn_reflns_av_sigmaI/netI     0.0443
_diffrn_reflns_theta_min     2.15
_diffrn_reflns_theta_max     25.95
_diffrn_reflns_theta_full     25.95
_diffrn_measured_fraction_theta_max     1.000
_diffrn_measured_fraction_theta_full     1.000
_diffrn_reflns_limit_h_min     -13
_diffrn_reflns_limit_h_max     6
_diffrn_reflns_limit_k_min     0
_diffrn_reflns_limit_k_max     11
_diffrn_reflns_limit_l_min     -15
_diffrn_reflns_limit_l_max     15
_diffrn_standards_number     3
_diffrn_standards_interval_count     200
_diffrn_standards_interval_time     120
_diffrn_standards_decay_%     0
_refine_special_details
;
 Refinement of F^2^ against ALL reflections.  The weighted R-factor wR and
 goodness of fit S are based on F^2^, conventional R-factors R are based
 on F, with F set to zero for negative F^2^. The threshold expression of
 F^2^ > 2sigma(F^2^) is used only for calculating R-factors(gt) etc. and is
 not relevant to the choice of reflections for refinement.  R-factors based
 on F^2^ are statistically about twice as large as those based on F, and R-
 factors based on ALL data will be even larger.
;
_reflns_number_total     1728
_reflns_number_gt     1281
_reflns_threshold_expression     >2sigma(I)
_refine_ls_structure_factor_coef     Fsqd
_refine_ls_matrix_type     full
_refine_ls_R_factor_all     0.0902
_refine_ls_R_factor_gt     0.0704
_refine_ls_wR_factor_gt     0.1874
_refine_ls_wR_factor_ref     0.2082
_refine_ls_goodness_of_fit_ref     1.063
_refine_ls_restrained_S_all     1.055
_refine_ls_number_reflns     1728
_refine_ls_number_parameters     226
_refine_ls_number_restraints     44
_refine_ls_hydrogen_treatment     constr
_refine_ls_weighting_scheme     calc
_refine_ls_weighting_details
         'calc w=1/[\s^2^(Fo^2^)+(0.1178P)^2^+0.4849P] where P=(Fo^2^+2Fc^2^)/3'
_atom_sites_solution_hydrogens     geom
_atom_sites_solution_primary     direct
_atom_sites_solution_secondary     difmap
_refine_ls_shift/su_max     0.005
_refine_ls_shift/su_mean     0.000
_refine_diff_density_max     0.446
_refine_diff_density_min     -0.222
_refine_ls_extinction_method     none
_refine_ls_extinction_coef     ?
loop_
    _atom_type_symbol
    _atom_type_description
    _atom_type_scat_dispersion_real
    _atom_type_scat_dispersion_imag
    _atom_type_scat_source
    'C' 'C' 0.0033 0.0016
                         'International Tables Vol C Tables 4.2.6.8 and 6.1.1.4'
    'H' 'H' 0.0000 0.0000
                         'International Tables Vol C Tables 4.2.6.8 and 6.1.1.4'
    'N' 'N' 0.0061 0.0033
                         'International Tables Vol C Tables 4.2.6.8 and 6.1.1.4'
    'O' 'O' 0.0106 0.0060
                         'International Tables Vol C Tables 4.2.6.8 and 6.1.1.4'
_computing_data_collection     'CAD-4 Software (Enraf--Nonius, 1989)'
_computing_cell_refinement     'CAD-4 Software (Enraf--Nonius, 1989)'
_computing_data_reduction     'XCAD4 (Harms & Wocadlo, 1995)'
_computing_structure_solution     'SHELXS97 (Sheldrick, 2008)'
_computing_structure_refinement     'SHELXL97 (Sheldrick, 2008)'
_computing_molecular_graphics     'SHELXTL (Sheldrick, 2008)'
_computing_publication_material     'SHELXTL (Sheldrick, 2008)'
loop_
    _atom_site_type_symbol
    _atom_site_label
    _atom_site_fract_x
    _atom_site_fract_y
    _atom_site_fract_z
    _atom_site_U_iso_or_equiv
    _atom_site_adp_type
    _atom_site_calc_flag
    _atom_site_refinement_flags
    _atom_site_occupancy
    _atom_site_disorder_assembly
    _atom_site_disorder_group
    O O1 0.7890(7) 0.2303(6) 0.0383(5) 0.0855(17) Uani d . 1 . .
    O O2 0.8937(7) 0.0744(5) 0.1262(6) 0.093(2) Uani d . 1 . .
    O O3 1.2532(6) 0.7232(5) -0.1456(4) 0.0719(13) Uani d . 1 . .
    O O4 1.0260(6) 0.4750(6) -0.1870(4) 0.0765(15) Uani d . 1 . .
    N N 0.9014(7) 0.6779(6) 0.2458(4) 0.0607(14) Uani d . 1 . .
    C C18 0.7882(16) 0.1603(14) -0.0423(8) 0.123(4) Uani d . 1 . .
    H H18A 0.6976 0.1188 -0.0757 0.185 Uiso calc R 1 . .
    H H18B 0.8071 0.0873 -0.0210 0.185 Uiso calc R 1 . .
    H H18C 0.8595 0.2222 -0.0909 0.185 Uiso calc R 1 . .
    C C17 0.9251(11) -0.0152(9) 0.1821(8) 0.093(3) Uani d . 1 . .
    H H17A 0.8722 -0.1088 0.1540 0.139 Uiso calc R 1 . .
    H H17B 0.9009 -0.0159 0.2547 0.139 Uiso calc R 1 . .
    H H17C 1.0240 0.0172 0.1763 0.139 Uiso calc R 1 . .
    C C3 0.9567(7) 0.2137(7) 0.1507(5) 0.0592(16) Uani d U 1 . .
    C C4 0.9072(7) 0.2945(7) 0.0963(5) 0.0563(15) Uani d U 1 . .
    C C12 0.9634(6) 0.4366(6) 0.1177(4) 0.0436(12) Uani d . 1 . .
    C C11 1.0594(6) 0.4957(7) 0.1981(4) 0.0470(13) Uani d . 1 . .
    C C1 1.1056(8) 0.4155(8) 0.2521(5) 0.0590(17) Uani d . 1 . .
    H H1A 1.1723 0.4579 0.3051 0.071 Uiso calc R 1 . .
    C C2 1.0563(8) 0.2771(8) 0.2294(6) 0.0653(19) Uani d . 1 . .
    H H2A 1.0890 0.2259 0.2663 0.078 Uiso calc R 1 . .
    C C19 1.3723(8) 0.8546(9) -0.1173(7) 0.082(2) Uani d . 1 . .
    H H19A 1.4485 0.8759 -0.1646 0.123 Uiso calc R 1 . .
    H H19B 1.4005 0.8490 -0.0468 0.123 Uiso calc R 1 . .
    H H19C 1.3480 0.9274 -0.1212 0.123 Uiso calc R 1 . .
    C C20 0.9242(11) 0.7233(10) 0.3554(6) 0.085(2) Uani d . 1 . .
    H H20A 0.9976 0.8201 0.3594 0.127 Uiso calc R 1 . .
    H H20B 0.9511 0.6659 0.3949 0.127 Uiso calc R 1 . .
    H H20C 0.8388 0.7138 0.3840 0.127 Uiso calc R 1 . .
    C C15 0.7923(7) 0.5297(7) 0.2337(5) 0.0569(16) Uani d D 1 . .
    H H15A 0.7056 0.5152 0.2655 0.068 Uiso calc R 1 . .
    H H15B 0.8213 0.4711 0.2709 0.068 Uiso calc R 1 . .
    C C16 0.7647(6) 0.4843(7) 0.1193(5) 0.0531(15) Uani d D 1 . .
    H H16A 0.7221 0.5323 0.0842 0.064 Uiso calc R 1 . .
    H H16B 0.6994 0.3837 0.1154 0.064 Uiso calc R 1 . .
    C C13 0.9034(6) 0.5194(6) 0.0638(5) 0.0461(13) Uani d . 1 . .
    C C5 0.8825(7) 0.4990(7) -0.0559(5) 0.0533(14) Uani d U 1 . .
    H H5A 0.8155 0.4009 -0.0706 0.064 Uiso calc R 1 . .
    H H5B 0.8429 0.5550 -0.0819 0.064 Uiso calc R 1 . .
    C C6 1.0162(7) 0.5401(7) -0.1131(5) 0.0557(15) Uani d U 1 . .
    C C7 1.1414(7) 0.6762(7) -0.0771(5) 0.0541(14) Uani d U 1 . .
    C C8 1.1330(7) 0.7371(6) 0.0109(5) 0.0532(15) Uani d U 1 . .
    H H8A 1.2119 0.8200 0.0328 0.064 Uiso calc R 1 . .
    C C14 1.0026(7) 0.6780(6) 0.0759(4) 0.0470(13) Uani d . 1 . .
    H H14A 0.9502 0.7236 0.0519 0.056 Uiso calc R 1 . .
    C C9 1.0334(7) 0.7134(7) 0.1920(5) 0.0549(15) Uani d . 1 . .
    H H9A 1.0938 0.8159 0.1966 0.066 Uiso calc R 1 . .
    C C10 1.1204(8) 0.6499(7) 0.2307(5) 0.0593(16) Uani d . 1 . .
    H H10A 1.1262 0.6562 0.3067 0.071 Uiso calc R 1 . .
    H H10B 1.2153 0.7046 0.2031 0.071 Uiso calc R 1 . .
loop_
    _atom_site_aniso_label
    _atom_site_aniso_U_11
    _atom_site_aniso_U_22
    _atom_site_aniso_U_33
    _atom_site_aniso_U_12
    _atom_site_aniso_U_13
    _atom_site_aniso_U_23
    O1 0.090(4) 0.069(3) 0.099(4) 0.040(3) -0.017(3) -0.012(3)
    O2 0.101(4) 0.042(3) 0.140(5) 0.039(3) -0.018(4) 0.016(3)
    O3 0.071(3) 0.068(3) 0.071(3) 0.030(3) 0.023(2) 0.011(2)
    O4 0.077(3) 0.081(3) 0.075(3) 0.042(3) -0.001(3) -0.024(3)
    N 0.077(4) 0.066(3) 0.053(3) 0.046(3) 0.007(3) 0.001(2)
    C18 0.207(13) 0.138(9) 0.090(7) 0.135(10) -0.005(7) -0.001(7)
    C17 0.112(7) 0.062(5) 0.126(7) 0.060(5) 0.041(6) 0.043(5)
    C3 0.059(4) 0.051(3) 0.072(4) 0.031(3) 0.010(3) 0.020(3)
    C4 0.058(4) 0.041(3) 0.069(4) 0.024(3) 0.001(3) 0.014(3)
    C12 0.048(3) 0.046(3) 0.045(3) 0.030(3) 0.002(2) 0.010(2)
    C11 0.056(3) 0.055(3) 0.042(3) 0.037(3) -0.001(3) 0.002(2)
    C1 0.067(4) 0.085(5) 0.049(3) 0.056(4) -0.002(3) 0.009(3)
    C2 0.069(4) 0.073(5) 0.077(4) 0.053(4) 0.006(4) 0.021(4)
    C19 0.062(5) 0.086(6) 0.078(5) 0.023(4) 0.012(4) -0.008(4)
    C20 0.124(7) 0.101(6) 0.054(4) 0.074(6) 0.010(4) 0.001(4)
    C15 0.061(4) 0.062(4) 0.064(4) 0.042(3) 0.010(3) 0.009(3)
    C16 0.045(3) 0.053(3) 0.066(4) 0.028(3) 0.002(3) 0.013(3)
    C13 0.047(3) 0.043(3) 0.054(3) 0.027(3) -0.004(3) 0.006(2)
    C5 0.062(3) 0.046(3) 0.060(3) 0.034(3) -0.010(3) -0.002(3)
    C6 0.064(4) 0.050(3) 0.059(3) 0.032(3) -0.002(3) 0.000(3)
    C7 0.060(3) 0.054(3) 0.046(3) 0.027(3) 0.004(3) 0.003(3)
    C8 0.058(3) 0.045(3) 0.054(3) 0.024(3) 0.003(3) 0.003(2)
    C14 0.060(4) 0.042(3) 0.045(3) 0.030(3) 0.004(3) 0.007(2)
    C9 0.065(4) 0.052(3) 0.052(4) 0.033(3) -0.008(3) -0.003(3)
    C10 0.069(4) 0.069(4) 0.048(3) 0.041(4) -0.019(3) -0.008(3)
_geom_special_details
;
 All esds (except the esd in the dihedral angle between two l.s. planes)
 are estimated using the full covariance matrix.  The cell esds are taken
 into account individually in the estimation of esds in distances, angles
 and torsion angles; correlations between esds in cell parameters are only
 used when they are defined by crystal symmetry.  An approximate (isotropic)
 treatment of cell esds is used for estimating esds involving l.s. planes.
;
loop_
    _geom_bond_atom_site_label_1
    _geom_bond_atom_site_label_2
    _geom_bond_site_symmetry_2
    _geom_bond_distance
    _geom_bond_publ_flag
    O1 C18 . 1.278(11) ?
    O1 C4 . 1.344(9) ?
    O2 C3 . 1.360(8) ?
    O2 C17 . 1.388(9) ?
    O3 C7 . 1.377(8) ?
    O3 C19 . 1.424(9) ?
    O4 C6 . 1.217(8) ?
    N C20 . 1.461(10) ?
    N C9 . 1.466(9) ?
    N C15 . 1.466(9) ?
    C18 H18A . 0.9600 ?
    C18 H18B . 0.9600 ?
    C18 H18C . 0.9600 ?
    C17 H17A . 0.9600 ?
    C17 H17B . 0.9600 ?
    C17 H17C . 0.9600 ?
    C3 C2 . 1.386(10) ?
    C3 C4 . 1.428(8) ?
    C4 C12 . 1.385(9) ?
    C12 C11 . 1.376(8) ?
    C12 C13 . 1.524(7) ?
    C11 C1 . 1.395(8) ?
    C11 C10 . 1.531(9) ?
    C1 C2 . 1.363(10) ?
    C1 H1A . 0.9300 ?
    C2 H2A . 0.9300 ?
    C19 H19A . 0.9600 ?
    C19 H19B . 0.9600 ?
    C19 H19C . 0.9600 ?
    C20 H20A . 0.9600 ?
    C20 H20B . 0.9600 ?
    C20 H20C . 0.9600 ?
    C15 C16 . 1.520(7) ?
    C15 H15A . 0.9700 ?
    C15 H15B . 0.9700 ?
    C16 C13 . 1.541(8) ?
    C16 H16A . 0.9700 ?
    C16 H16B . 0.9700 ?
    C13 C14 . 1.528(8) ?
    C13 C5 . 1.540(9) ?
    C5 C6 . 1.490(10) ?
    C5 H5A . 0.9700 ?
    C5 H5B . 0.9700 ?
    C6 C7 . 1.507(9) ?
    C7 C8 . 1.330(9) ?
    C8 C14 . 1.491(9) ?
    C8 H8A . 0.9300 ?
    C14 C9 . 1.523(8) ?
    C14 H14A . 0.9800 ?
    C9 C10 . 1.516(9) ?
    C9 H9A . 0.9800 ?
    C10 H10A . 0.9700 ?
    C10 H10B . 0.9700 ?
loop_
    _geom_angle_atom_site_label_1
    _geom_angle_atom_site_label_2
    _geom_angle_atom_site_label_3
    _geom_angle_site_symmetry_1
    _geom_angle_site_symmetry_3
    _geom_angle
    _geom_angle_publ_flag
    C18 O1 C4 . . 118.1(9) ?
    C3 O2 C17 . . 120.6(7) ?
    C7 O3 C19 . . 114.3(6) ?
    C20 N C9 . . 112.2(6) ?
    C20 N C15 . . 112.5(6) ?
    C9 N C15 . . 113.3(5) ?
    O1 C18 H18A . . 109.5 ?
    O1 C18 H18B . . 109.5 ?
    H18A C18 H18B . . 109.5 ?
    O1 C18 H18C . . 109.5 ?
    H18A C18 H18C . . 109.5 ?
    H18B C18 H18C . . 109.5 ?
    O2 C17 H17A . . 109.5 ?
    O2 C17 H17B . . 109.5 ?
    H17A C17 H17B . . 109.5 ?
    O2 C17 H17C . . 109.5 ?
    H17A C17 H17C . . 109.5 ?
    H17B C17 H17C . . 109.5 ?
    O2 C3 C2 . . 124.0(6) ?
    O2 C3 C4 . . 116.6(6) ?
    C2 C3 C4 . . 119.2(6) ?
    O1 C4 C12 . . 117.9(5) ?
    O1 C4 C3 . . 120.5(6) ?
    C12 C4 C3 . . 120.6(6) ?
    C11 C12 C4 . . 118.8(5) ?
    C11 C12 C13 . . 120.7(5) ?
    C4 C12 C13 . . 119.9(5) ?
    C12 C11 C1 . . 120.2(6) ?
    C12 C11 C10 . . 122.0(5) ?
    C1 C11 C10 . . 117.8(5) ?
    C2 C1 C11 . . 122.1(6) ?
    C2 C1 H1A . . 119.0 ?
    C11 C1 H1A . . 119.0 ?
    C1 C2 C3 . . 119.1(6) ?
    C1 C2 H2A . . 120.5 ?
    C3 C2 H2A . . 120.5 ?
    O3 C19 H19A . . 109.5 ?
    O3 C19 H19B . . 109.5 ?
    H19A C19 H19B . . 109.5 ?
    O3 C19 H19C . . 109.5 ?
    H19A C19 H19C . . 109.5 ?
    H19B C19 H19C . . 109.5 ?
    N C20 H20A . . 109.5 ?
    N C20 H20B . . 109.5 ?
    H20A C20 H20B . . 109.5 ?
    N C20 H20C . . 109.5 ?
    H20A C20 H20C . . 109.5 ?
    H20B C20 H20C . . 109.5 ?
    N C15 C16 . . 112.4(5) ?
    N C15 H15A . . 109.1 ?
    C16 C15 H15A . . 109.1 ?
    N C15 H15B . . 109.1 ?
    C16 C15 H15B . . 109.1 ?
    H15A C15 H15B . . 107.9 ?
    C15 C16 C13 . . 110.4(5) ?
    C15 C16 H16A . . 109.6 ?
    C13 C16 H16A . . 109.6 ?
    C15 C16 H16B . . 109.6 ?
    C13 C16 H16B . . 109.6 ?
    H16A C16 H16B . . 108.1 ?
    C12 C13 C14 . . 111.0(5) ?
    C12 C13 C5 . . 115.9(5) ?
    C14 C13 C5 . . 103.5(4) ?
    C12 C13 C16 . . 108.0(5) ?
    C14 C13 C16 . . 106.8(5) ?
    C5 C13 C16 . . 111.2(5) ?
    C6 C5 C13 . . 112.7(5) ?
    C6 C5 H5A . . 109.0 ?
    C13 C5 H5A . . 109.0 ?
    C6 C5 H5B . . 109.0 ?
    C13 C5 H5B . . 109.0 ?
    H5A C5 H5B . . 107.8 ?
    O4 C6 C5 . . 124.2(6) ?
    O4 C6 C7 . . 120.8(6) ?
    C5 C6 C7 . . 115.0(5) ?
    C8 C7 O3 . . 128.1(6) ?
    C8 C7 C6 . . 119.7(6) ?
    O3 C7 C6 . . 112.2(5) ?
    C7 C8 C14 . . 122.8(6) ?
    C7 C8 H8A . . 118.6 ?
    C14 C8 H8A . . 118.6 ?
    C8 C14 C9 . . 112.7(5) ?
    C8 C14 C13 . . 114.8(5) ?
    C9 C14 C13 . . 109.2(5) ?
    C8 C14 H14A . . 106.5 ?
    C9 C14 H14A . . 106.5 ?
    C13 C14 H14A . . 106.5 ?
    N C9 C10 . . 119.4(5) ?
    N C9 C14 . . 108.8(5) ?
    C10 C9 C14 . . 108.0(5) ?
    N C9 H9A . . 106.7 ?
    C10 C9 H9A . . 106.7 ?
    C14 C9 H9A . . 106.7 ?
    C9 C10 C11 . . 113.0(5) ?
    C9 C10 H10A . . 109.0 ?
    C11 C10 H10A . . 109.0 ?
    C9 C10 H10B . . 109.0 ?
    C11 C10 H10B . . 109.0 ?
    H10A C10 H10B . . 107.8 ?
loop_
    _geom_torsion_atom_site_label_1
    _geom_torsion_atom_site_label_2
    _geom_torsion_atom_site_label_3
    _geom_torsion_atom_site_label_4
    _geom_torsion_site_symmetry_1
    _geom_torsion_site_symmetry_2
    _geom_torsion_site_symmetry_3
    _geom_torsion_site_symmetry_4
    _geom_torsion
    _geom_torsion_publ_flag
    C17 O2 C3 C2 . . . . 1.2(12) ?
    C17 O2 C3 C4 . . . . -173.7(7) ?
    C18 O1 C4 C12 . . . . 127.8(8) ?
    C18 O1 C4 C3 . . . . -64.2(11) ?
    O2 C3 C4 O1 . . . . 11.0(10) ?
    C2 C3 C4 O1 . . . . -164.1(7) ?
    O2 C3 C4 C12 . . . . 178.7(6) ?
    C2 C3 C4 C12 . . . . 3.6(9) ?
    O1 C4 C12 C11 . . . . 162.8(6) ?
    C3 C4 C12 C11 . . . . -5.2(9) ?
    O1 C4 C12 C13 . . . . -8.4(9) ?
    C3 C4 C12 C13 . . . . -176.4(6) ?
    C4 C12 C11 C1 . . . . 4.2(9) ?
    C13 C12 C11 C1 . . . . 175.3(6) ?
    C4 C12 C11 C10 . . . . -176.7(6) ?
    C13 C12 C11 C10 . . . . -5.6(9) ?
    C12 C11 C1 C2 . . . . -1.5(10) ?
    C10 C11 C1 C2 . . . . 179.3(6) ?
    C11 C1 C2 C3 . . . . -0.2(10) ?
    O2 C3 C2 C1 . . . . -175.6(7) ?
    C4 C3 C2 C1 . . . . -0.8(10) ?
    C20 N C15 C16 . . . . 177.7(6) ?
    C9 N C15 C16 . . . . -53.7(7) ?
    N C15 C16 C13 . . . . 53.3(6) ?
    C11 C12 C13 C14 . . . . 23.7(7) ?
    C4 C12 C13 C14 . . . . -165.3(5) ?
    C11 C12 C13 C5 . . . . 141.4(6) ?
    C4 C12 C13 C5 . . . . -47.6(8) ?
    C11 C12 C13 C16 . . . . -93.2(6) ?
    C4 C12 C13 C16 . . . . 77.8(7) ?
    C15 C16 C13 C12 . . . . 62.0(6) ?
    C15 C16 C13 C14 . . . . -57.5(6) ?
    C15 C16 C13 C5 . . . . -169.8(5) ?
    C12 C13 C5 C6 . . . . -59.6(7) ?
    C14 C13 C5 C6 . . . . 62.2(6) ?
    C16 C13 C5 C6 . . . . 176.6(5) ?
    C13 C5 C6 O4 . . . . 139.7(7) ?
    C13 C5 C6 C7 . . . . -43.8(7) ?
    C19 O3 C7 C8 . . . . -1.0(11) ?
    C19 O3 C7 C6 . . . . 177.5(6) ?
    O4 C6 C7 C8 . . . . -172.3(7) ?
    C5 C6 C7 C8 . . . . 11.0(8) ?
    O4 C6 C7 O3 . . . . 9.1(9) ?
    C5 C6 C7 O3 . . . . -167.6(6) ?
    O3 C7 C8 C14 . . . . 177.1(6) ?
    C6 C7 C8 C14 . . . . -1.3(9) ?
    C7 C8 C14 C9 . . . . 150.3(6) ?
    C7 C8 C14 C13 . . . . 24.5(9) ?
    C12 C13 C14 C8 . . . . 73.0(6) ?
    C5 C13 C14 C8 . . . . -52.0(6) ?
    C16 C13 C14 C8 . . . . -169.4(5) ?
    C12 C13 C14 C9 . . . . -54.6(6) ?
    C5 C13 C14 C9 . . . . -179.6(5) ?
    C16 C13 C14 C9 . . . . 62.9(6) ?
    C20 N C9 C10 . . . . 62.0(8) ?
    C15 N C9 C10 . . . . -66.7(7) ?
    C20 N C9 C14 . . . . -173.6(5) ?
    C15 N C9 C14 . . . . 57.7(6) ?
    C8 C14 C9 N . . . . 168.2(5) ?
    C13 C14 C9 N . . . . -63.0(6) ?
    C8 C14 C9 C10 . . . . -61.0(7) ?
    C13 C14 C9 C10 . . . . 67.9(7) ?
    N C9 C10 C11 . . . . 76.5(7) ?
    C14 C9 C10 C11 . . . . -48.2(7) ?
    C12 C11 C10 C9 . . . . 18.3(9) ?
    C1 C11 C10 C9 . . . . -162.5(6) ?
loop_
    _geom_hbond_atom_site_label_D
    _geom_hbond_atom_site_label_H
    _geom_hbond_atom_site_label_A
    _geom_hbond_site_symmetry_A
    _geom_hbond_distance_DH
    _geom_hbond_distance_HA
    _geom_hbond_distance_DA
    _geom_hbond_angle_DHA
    _geom_hbond_publ_flag
    C5 H5A O1 . 0.9700 2.2300 2.853(9) 121.00 yes
    C16 H16B O1 . 0.9700 2.5300 3.102(10) 118.00 yes
    C18 H18B O2 . 0.9600 2.1400 2.812(16) 126.00 yes
