# Supplementary material for: (9S,13R,14R)-7,8-Didehydro-3,4,7-trimeth­oxy-17-methyl­morphinan-6-one
Source: Acta Crystallogr Sect E Struct Rep Online. 2009 Mar 6;65(Pt 4):o689. doi: 10.1107/S1600536808040749 (PMC2969083; doi:10.1107/S1600536808040749)
Supplement: Supplementary file 2 [file e-65-0o689-Isup2.hkl]

# 
# h,k,l, Fc-squared, Fo-squared, sigma(Fo-squared) and status flag 
# 
data_I 
_shelx_title ' X in P3(2)' 
_shelx_refln_list_code          4 
_shelx_F_calc_maximum       98.22 
_exptl_crystal_F_000       552.00 
_reflns_d_resolution_high  0.8120 
 
loop_ 
 _symmetry_equiv_pos_as_xyz 
 'x, y, z' 
 '-y, x-y, z+2/3' 
 '-x+y, -x, z+1/3' 
 
_cell_length_a    10.9590 
_cell_length_b    10.9590 
_cell_length_c    12.7260 
_cell_angle_alpha  90.000 
_cell_angle_beta   90.000 
_cell_angle_gamma 120.000 
 
_shelx_F_squared_multiplier     1.000 
 
loop_ 
 _refln_index_h 
 _refln_index_k 
 _refln_index_l 
 _refln_F_squared_calc 
 _refln_F_squared_meas 
 _refln_F_squared_sigma 
 _refln_observed_status 
   0   1   0      470.13      563.34      6.52 o 
  -1   2   0     2396.93     2487.18     41.59 o 
   0   2   0     1897.74     2231.78     55.30 o 
  -2   3   0     1384.69     1622.91      9.68 o 
  -1   3   0      715.25      715.02      6.76 o 
   0   3   0      561.15      484.45     29.38 o 
  -3   4   0     1060.89     1048.34      9.01 o 
  -2   4   0      215.33      257.26      4.40 o 
  -1   4   0       96.07      161.97      3.67 o 
   0   4   0     1655.51     1618.74     31.25 o 
  -4   5   0      664.05      674.45      8.37 o 
  -3   5   0       38.98       34.41      2.06 o 
  -2   5   0      254.98      234.78      4.87 o 
  -1   5   0      634.04      675.83      8.18 o 
   0   5   0      560.43      486.12      4.71 o 
  -5   6   0      128.06      157.00      3.94 o 
  -4   6   0      218.76      233.01      5.37 o 
  -3   6   0       19.63       17.26      1.83 o 
  -2   6   0        9.85       11.29      1.97 o 
  -1   6   0      127.86      107.25      4.12 o 
   0   6   0      177.05      160.74      6.66 o 
  -6   7   0       14.72       12.44      2.15 o 
  -5   7   0       16.07       28.33      2.72 o 
  -4   7   0       76.57       72.14      3.63 o 
  -3   7   0      359.30      349.53      7.20 o 
  -2   7   0      322.92      313.89      7.19 o 
  -1   7   0       11.49        9.18      2.90 o 
   0   7   0      203.96      205.34      4.57 o 
  -7   8   0       97.08      100.48      5.29 o 
  -6   8   0       14.05        5.45      2.49 o 
  -5   8   0      112.50      105.68      4.73 o 
  -4   8   0       36.49       38.98      3.06 o 
  -3   8   0      397.92      427.68      8.84 o 
  -2   8   0       25.13       13.13      2.89 o 
  -1   8   0      113.12      124.42      5.57 o 
   0   8   0       57.64       60.62      3.97 o 
  -8   9   0       54.23       58.89      4.65 o 
  -7   9   0      103.95      107.04      5.72 o 
  -6   9   0      189.57      225.74      7.28 o 
  -5   9   0      361.38      374.67      9.01 o 
  -4   9   0        7.29        7.18      2.63 o 
  -3   9   0      155.20      138.91      6.21 o 
  -2   9   0       16.60       19.71      3.91 o 
  -1   9   0        4.54        8.62      3.08 o 
   0   9   0       59.44       48.76      6.51 o 
  -9  10   0       16.36       19.77      3.86 o 
  -8  10   0       46.38       51.89      4.95 o 
  -7  10   0       18.56       22.81      3.61 o 
  -6  10   0      183.79      175.78      7.53 o 
  -5  10   0       13.57       19.81      3.26 o 
  -4  10   0       22.04       18.96      3.50 o 
  -3  10   0       63.71       80.94      5.62 o 
  -2  10   0       43.37       44.90      4.58 o 
  -1  10   0       50.07       44.10      4.96 o 
   0  10   0        4.59        6.47      3.37 o 
 -10  11   0        3.17        3.14      3.51 o 
  -9  11   0       17.63       16.65      3.85 o 
  -8  11   0        5.25        1.76      3.56 o 
  -7  11   0        6.52        8.05      3.23 o 
  -6  11   0        7.94        8.26      3.12 o 
  -5  11   0        3.06        3.35      3.09 o 
  -4  11   0        7.75       11.33      3.02 o 
  -3  11   0       12.81       13.21      4.20 o 
  -2  11   0        9.52        7.91      3.83 o 
  -1  11   0        9.06       19.44      4.07 o 
   0  11   0        5.48        3.30      2.29 o 
 -11  12   0        7.05        7.12      3.40 o 
 -10  12   0       13.42        9.26      3.87 o 
  -9  12   0        5.06        1.36      3.41 o 
  -8  12   0        4.12        8.87      3.70 o 
  -7  12   0        9.91       20.19      3.95 o 
  -6  12   0        1.20        1.03      3.35 o 
  -5  12   0       34.77       25.44      3.99 o 
  -4  12   0       36.47       46.60      5.02 o 
  -3  12   0        3.28        7.54      3.45 o 
  -2  12   0        7.49        8.47      4.03 o 
  -1  12   0        1.72        1.15      3.35 o 
  -9  13   0       12.63        8.90      4.04 o 
  -8  13   0        8.49        9.94      3.63 o 
  -7  13   0        8.67       10.32      3.72 o 
  -6  13   0        3.99        7.99      3.14 o 
  -5  13   0       17.87       12.26      3.96 o 
  -4  13   0        9.19       14.13      3.69 o 
  -1   1   1     5549.30     5524.87     51.96 o 
   0   1   1     3046.00     3195.17     28.83 o 
   1   1   1      762.97      769.74      6.88 o 
  -3   2   1     2093.14     2360.25     51.48 o 
  -2   2   1      561.04      690.85     49.64 o 
  -1   2   1     2826.15     3018.71     49.47 o 
   0   2   1     9244.06     9035.73    272.60 o 
   1   2   1     7675.75     7977.80     90.27 o 
   2   2   1       62.83       70.36      2.43 o 
  -5   3   1      337.86      268.20      5.28 o 
  -4   3   1      277.14      261.46      5.53 o 
  -3   3   1      267.21      246.48      9.29 o 
  -2   3   1        6.60        7.61      0.99 o 
  -1   3   1      860.07      998.10      7.88 o 
   0   3   1      178.91      229.12     26.27 o 
   1   3   1      905.10      868.68      8.25 o 
   2   3   1      285.51      284.61      5.27 o 
   3   3   1       82.64       84.19      3.41 o 
  -7   4   1      218.66      208.95      6.83 o 
  -6   4   1       43.66       43.93      2.72 o 
  -5   4   1      186.44      160.09      4.20 o 
  -4   4   1      813.08      934.35      9.70 o 
  -3   4   1        9.91        6.64      1.28 o 
  -2   4   1      683.02      587.07      6.77 o 
  -1   4   1       65.88       56.06      2.90 o 
   0   4   1     2358.24     2401.13    156.81 o 
   1   4   1      558.59      454.97      8.76 o 
   2   4   1      755.37      793.76      9.46 o 
   3   4   1      226.07      216.80      5.68 o 
   4   4   1      341.93      369.78      8.12 o 
  -9   5   1      406.58      401.37      9.64 o 
  -8   5   1      160.88      156.84      5.80 o 
  -7   5   1      503.48      539.60      9.29 o 
  -6   5   1      470.34      476.66      7.93 o 
  -5   5   1      114.97      121.65      2.83 o 
  -4   5   1       25.80       32.12      2.21 o 
  -3   5   1       38.51       54.54      2.60 o 
  -2   5   1      284.42      319.50      5.61 o 
  -1   5   1      455.38      454.48      7.22 o 
   0   5   1      226.43      248.82     11.21 o 
   1   5   1      567.36      629.54      9.03 o 
   2   5   1       13.41       12.68      2.63 o 
   3   5   1       15.61       19.16      2.73 o 
   4   5   1       38.62       45.13      3.94 o 
   5   5   1       40.90       29.78      4.07 o 
 -11   6   1       10.61       15.19      3.53 o 
 -10   6   1       51.57       62.11      4.55 o 
  -9   6   1      205.87      210.05      7.20 o 
  -8   6   1      204.81      218.42      6.89 o 
  -7   6   1      178.54      175.23      5.77 o 
  -6   6   1      103.41       98.68      3.66 o 
  -5   6   1      377.42      382.77      7.37 o 
  -4   6   1       28.01       36.83      2.35 o 
  -3   6   1       26.77       31.62      2.34 o 
  -2   6   1      301.29      341.72      6.73 o 
  -1   6   1      149.43      144.44      5.80 o 
   0   6   1      103.44       99.11      2.94 o 
   1   6   1       57.58       45.13      4.14 o 
   2   6   1       11.56       10.05      2.35 o 
   3   6   1       63.01       64.40      4.56 o 
   4   6   1       23.99       22.27      3.94 o 
   5   6   1        9.78        9.41      3.64 o 
   6   6   1       15.21       17.86      3.88 o 
 -13   7   1        0.46        4.52      2.82 o 
 -12   7   1        3.12        2.47      3.08 o 
 -11   7   1       21.77       34.12      4.42 o 
 -10   7   1       40.37       41.26      4.65 o 
  -9   7   1       41.43       42.01      4.16 o 
  -8   7   1       12.28       18.66      3.05 o 
  -7   7   1        0.40        5.55      1.46 o 
  -6   7   1       16.83       16.91      2.49 o 
  -5   7   1       16.60       19.17      2.03 o 
  -4   7   1       16.55       14.92      2.40 o 
  -3   7   1       28.56       46.67      3.06 o 
  -2   7   1       38.76       50.55      3.07 o 
  -1   7   1       16.58       13.63      2.78 o 
   0   7   1       40.89       51.14      2.83 o 
   1   7   1       25.34       20.56      3.27 o 
   2   7   1       99.61       87.56      5.33 o 
   3   7   1       61.79       78.62      5.23 o 
   4   7   1        0.88        5.80      2.28 o 
   5   7   1        2.92        1.30      3.54 o 
   6   7   1        3.63        2.70      3.66 o 
 -13   8   1       26.23       23.62      4.37 o 
 -12   8   1        1.46        0.26      3.52 o 
 -11   8   1        1.27        0.99      3.16 o 
 -10   8   1       10.79       17.78      3.74 o 
  -9   8   1       11.80        7.72      2.92 o 
  -8   8   1       43.05       40.76      2.81 o 
  -7   8   1       71.35       89.05      5.09 o 
  -6   8   1       24.15       21.97      2.86 o 
  -5   8   1       10.42       12.53      2.30 o 
  -4   8   1        1.74        2.12      1.83 o 
  -3   8   1       10.17       13.79      2.65 o 
  -2   8   1      199.65      201.89      2.40 o 
  -1   8   1      224.79      209.13      7.45 o 
   0   8   1       12.35       12.60      2.33 o 
   1   8   1        8.03       13.19      3.38 o 
   2   8   1        8.84       11.40      3.36 o 
   3   8   1       55.34       51.70      5.06 o 
   4   8   1       12.47       17.26      3.72 o 
   5   8   1        7.91        8.21      3.34 o 
 -13   9   1        2.59        2.68      3.40 o 
 -12   9   1       16.88       19.14      4.38 o 
 -11   9   1       14.73       16.47      4.08 o 
 -10   9   1        4.40        1.01      3.40 o 
  -9   9   1       50.07       44.32      4.33 o 
  -8   9   1      107.97      101.42      5.98 o 
  -7   9   1       85.28       88.12      5.20 o 
  -6   9   1      112.64       89.95      5.38 o 
  -5   9   1       76.81       70.60      4.58 o 
  -4   9   1       27.11       25.63      3.42 o 
  -3   9   1       22.28       22.96      3.95 o 
  -2   9   1      200.82      219.15      8.01 o 
  -1   9   1       78.20       89.49      6.09 o 
   0   9   1       29.23       32.88      2.86 o 
   1   9   1        2.04        3.97      2.87 o 
   2   9   1        2.77        1.03      3.35 o 
   3   9   1        0.96        2.43      3.52 o 
   4   9   1        8.56       11.51      3.08 o 
 -12  10   1        8.42       10.81      4.46 o 
 -11  10   1        2.18        2.47      3.41 o 
 -10  10   1        3.03        3.37      2.14 o 
  -9  10   1        5.57        1.49      3.98 o 
  -8  10   1       44.50       53.54      5.13 o 
  -7  10   1       82.41       76.16      5.53 o 
  -6  10   1      142.81      136.92      6.29 o 
  -5  10   1       18.09       23.35      3.68 o 
  -4  10   1       17.50       16.40      3.33 o 
  -3  10   1      234.46      240.74      8.47 o 
  -2  10   1       28.54       33.32      4.42 o 
  -1  10   1       25.24       22.26      4.65 o 
   0  10   1        0.10        2.88      2.05 o 
   1  10   1       10.01       19.52      3.35 o 
   2  10   1        3.53        8.86      3.12 o 
 -12  11   1        4.80        7.64      3.51 o 
 -11  11   1        8.90        5.26      2.67 o 
 -10  11   1       12.33        5.38      3.62 o 
  -9  11   1       39.04       46.50      5.02 o 
  -8  11   1       21.28       24.16      4.65 o 
  -7  11   1       47.66       48.93      4.78 o 
  -6  11   1       16.91       17.61      3.61 o 
  -5  11   1       41.77       51.88      4.90 o 
  -4  11   1       52.14       43.36      4.88 o 
  -3  11   1       20.79       18.02      3.46 o 
  -2  11   1       23.36       26.14      5.27 o 
  -1  11   1        4.14        6.06      4.14 o 
   0  11   1        3.50        7.53      2.97 o 
   1  11   1       10.73       16.67      3.50 o 
 -11  12   1        3.87        3.25      3.18 o 
 -10  12   1        1.55        3.60      3.12 o 
  -9  12   1        9.36        8.60      3.47 o 
  -8  12   1        5.93        5.43      3.53 o 
  -7  12   1        6.10        8.98      3.29 o 
  -6  12   1       15.27       15.66      3.85 o 
  -5  12   1       23.50       21.61      4.33 o 
  -4  12   1       20.74       23.40      4.60 o 
  -3  12   1       18.19       24.49      4.58 o 
  -2  12   1        9.78       17.80      4.24 o 
  -1  12   1        3.73        6.12      3.73 o 
  -9  13   1        2.28        0.27      3.42 o 
  -8  13   1        1.18        0.28      3.19 o 
  -7  13   1       10.45       10.09      3.49 o 
  -6  13   1        4.95        6.74      3.49 o 
  -5  13   1        2.04        6.60      3.18 o 
  -4  13   1        7.19        2.49      3.98 o 
  -1   1   2     3509.09     3523.60    281.66 o 
   0   1   2      994.62     1199.89     13.33 o 
   1   1   2     1900.65     1795.64     39.58 o 
  -3   2   2      222.99      221.32      4.08 o 
  -2   2   2      519.21      517.94      9.84 o 
  -1   2   2     4093.54     4226.30     61.77 o 
   0   2   2     4468.41     4338.08     57.69 o 
   1   2   2     5324.79     5072.68     75.21 o 
   2   2   2     1201.01     1201.24      9.66 o 
  -5   3   2     1082.01     1085.39     10.39 o 
  -4   3   2      407.81      389.37      5.93 o 
  -3   3   2      760.28      786.97     19.04 o 
  -2   3   2      720.95      622.53      6.58 o 
  -1   3   2      458.74      432.31      5.49 o 
   0   3   2      589.45      613.52     33.08 o 
   1   3   2      452.23      391.80      5.76 o 
   2   3   2     1630.24     1667.19     12.44 o 
   3   3   2       21.60       23.94      2.14 o 
  -7   4   2      207.06      191.89      5.66 o 
  -6   4   2       61.67       57.48      3.00 o 
  -5   4   2      305.76      326.25      6.07 o 
  -4   4   2       24.96       24.94      2.06 o 
  -3   4   2       80.00       84.22      2.93 o 
  -2   4   2      273.87      342.58      5.46 o 
  -1   4   2      203.77      133.83      1.06 o 
   0   4   2      831.03      639.33      1.31 o 
   1   4   2      982.59     1115.01     10.53 o 
   2   4   2      299.99      214.34      5.41 o 
   3   4   2       37.49       35.36      2.83 o 
   4   4   2      457.19      397.49      8.56 o 
  -9   5   2      227.84      225.92      7.17 o 
  -8   5   2      257.05      227.02      1.98 o 
  -7   5   2       93.09       88.35      4.14 o 
  -6   5   2      146.98      146.04      4.53 o 
  -5   5   2       87.34       91.59      4.89 o 
  -4   5   2       74.47       75.10      2.31 o 
  -3   5   2       81.23       80.29      3.09 o 
  -2   5   2      179.61      206.64      5.11 o 
  -1   5   2      584.26      686.96      8.54 o 
   0   5   2      110.08      145.28      4.00 o 
   1   5   2      325.81      384.48      7.23 o 
   2   5   2        3.68        2.15      1.95 o 
   3   5   2       47.19       33.72      3.33 o 
   4   5   2       97.89      104.17      5.13 o 
   5   5   2       84.94       99.17      5.41 o 
 -11   6   2       21.31       16.63      3.45 o 
 -10   6   2       96.36       83.71      5.32 o 
  -9   6   2      294.36      320.67      9.05 o 
  -8   6   2      227.60      219.25      7.12 o 
  -7   6   2       30.28       25.94      2.69 o 
  -6   6   2      171.53      204.73      6.75 o 
  -5   6   2      683.28      707.26     10.22 o 
  -4   6   2      220.10      238.72      5.75 o 
  -3   6   2       27.82       29.97      2.51 o 
  -2   6   2      233.08      224.05      1.70 o 
  -1   6   2       42.77       30.38      1.59 o 
   0   6   2       40.78       41.56     10.15 o 
   1   6   2       84.18       78.40      4.05 o 
   2   6   2       12.94       11.68      2.49 o 
   3   6   2       40.10       45.29      3.83 o 
   4   6   2        9.72        8.87      2.62 o 
   5   6   2        7.35        6.82      3.25 o 
   6   6   2        0.54        3.21      3.21 o 
 -13   7   2        1.08        0.50      3.00 o 
 -12   7   2       10.54        5.24      3.03 o 
 -11   7   2        3.79        2.39      3.19 o 
 -10   7   2       28.20       44.37      4.35 o 
  -9   7   2       35.56       49.90      4.34 o 
  -8   7   2        6.11        9.99      2.57 o 
  -7   7   2       79.13       91.94      3.27 o 
  -6   7   2        5.89        4.46      2.22 o 
  -5   7   2       59.76       58.94      3.55 o 
  -4   7   2       35.90       44.66      2.93 o 
  -3   7   2        2.54        0.26      1.67 o 
  -2   7   2      136.67      110.39      2.18 o 
  -1   7   2       62.79       53.89      4.83 o 
   0   7   2      124.20      137.43      3.75 o 
   1   7   2       14.69       13.22      2.47 o 
   2   7   2       21.89       15.66      3.89 o 
   3   7   2        8.09        4.35      3.07 o 
   4   7   2        4.47        9.61      2.86 o 
   5   7   2        1.74        1.80      2.92 o 
   6   7   2        5.56        3.66      3.66 o 
 -13   8   2        4.71        2.59      2.86 o 
 -12   8   2        4.42        5.70      3.80 o 
 -11   8   2        6.85       13.25      3.36 o 
 -10   8   2       14.74       15.65      4.18 o 
  -9   8   2      121.62      121.13      6.23 o 
  -8   8   2       11.96       13.19      2.32 o 
  -7   8   2        3.00        7.50      2.56 o 
  -6   8   2       33.52       27.66      3.38 o 
  -5   8   2        5.22        1.65      2.53 o 
  -4   8   2      190.54      189.22      6.23 o 
  -3   8   2      183.40      177.09      6.12 o 
  -2   8   2      190.16      194.44      7.49 o 
  -1   8   2      182.99      216.14      7.44 o 
   0   8   2       18.53       21.89      2.40 o 
   1   8   2       50.14       52.79      4.33 o 
   2   8   2       11.76       17.98      3.18 o 
   3   8   2        2.85        4.91      3.09 o 
   4   8   2        2.84        2.62      3.06 o 
   5   8   2       24.48       23.19      4.40 o 
 -13   9   2       10.32       21.82      3.85 o 
 -12   9   2        1.26        3.24      3.24 o 
 -11   9   2        4.10        0.52      3.36 o 
 -10   9   2        4.87        1.72      3.32 o 
  -9   9   2       43.95       44.83      3.32 o 
  -8   9   2       88.24       80.76      5.51 o 
  -7   9   2       76.00       97.62      5.56 o 
  -6   9   2       65.63       67.59      4.72 o 
  -5   9   2      246.72      234.65      7.81 o 
  -4   9   2      228.98      237.09      7.63 o 
  -3   9   2       51.74       64.46      5.17 o 
  -2   9   2        5.71       11.39      3.65 o 
  -1   9   2        0.72        3.36      3.36 o 
   0   9   2       55.00       50.54      3.06 o 
   1   9   2       22.34       27.00      3.87 o 
   2   9   2       18.37       17.52      3.33 o 
   3   9   2        1.43        3.70      2.92 o 
   4   9   2        1.13        1.08      3.75 o 
 -12  10   2        2.91        3.33      3.05 o 
 -11  10   2        3.75        5.16      3.71 o 
 -10  10   2       16.96       13.97      3.56 o 
  -9  10   2       45.43       38.30      5.13 o 
  -8  10   2       24.02       27.55      4.17 o 
  -7  10   2       81.28       74.21      5.44 o 
  -6  10   2        1.82        3.26      3.26 o 
  -5  10   2       15.19       13.05      3.43 o 
  -4  10   2       37.74       35.81      4.36 o 
  -3  10   2        4.17       16.57      3.64 o 
  -2  10   2       44.35       34.49      5.18 o 
  -1  10   2       12.23        9.82      3.57 o 
   0  10   2        3.04        4.72      2.18 o 
   1  10   2        0.61        0.98      3.17 o 
   2  10   2        0.76        1.04      3.51 o 
 -12  11   2        8.99        0.83      3.95 o 
 -11  11   2        4.24        4.67      2.56 o 
 -10  11   2        8.04        7.14      3.78 o 
  -9  11   2       22.55       17.60      4.69 o 
  -8  11   2       43.84       39.98      4.65 o 
  -7  11   2       29.99       33.29      4.59 o 
  -6  11   2       12.60       16.86      3.51 o 
  -5  11   2       12.29       14.43      3.48 o 
  -4  11   2       43.71       46.79      4.78 o 
  -3  11   2        5.91        2.48      3.69 o 
  -2  11   2        2.53        1.19      4.16 o 
  -1  11   2       16.22       28.45      4.40 o 
   0  11   2        4.28        5.43      2.23 o 
   1  11   2        2.14        3.99      2.77 o 
 -11  12   2        3.97        3.58      3.58 o 
 -10  12   2        1.71        3.92      3.10 o 
  -9  12   2        2.27        2.53      3.39 o 
  -8  12   2        5.28        9.02      3.38 o 
  -7  12   2       15.73       10.64      4.16 o 
  -6  12   2        4.78        2.33      3.48 o 
  -5  12   2       20.96       17.46      4.40 o 
  -4  12   2        4.66       10.19      3.50 o 
  -3  12   2        6.68        9.45      4.24 o 
  -2  12   2        5.48        4.65      4.12 o 
  -1  12   2       12.60       12.50      3.59 o 
  -9  13   2       13.07       13.43      3.75 o 
  -8  13   2        3.33        6.08      3.22 o 
  -7  13   2       23.14       17.89      4.35 o 
  -6  13   2        3.77        3.34      2.87 o 
  -5  13   2        1.37        3.25      3.32 o 
  -4  13   2        9.44       11.36      3.54 o 
   0   0   3     9647.84     9810.87     68.69 o 
  -1   1   3     1136.38      995.68     94.35 o 
   0   1   3     3059.96     3127.02     80.75 o 
   1   1   3     1133.30      874.59      0.84 o 
  -3   2   3      478.87      483.76      6.24 o 
  -2   2   3     1036.13     1111.16     53.76 o 
  -1   2   3      717.49      759.09      6.65 o 
   0   2   3     2399.15     2239.82     46.90 o 
   1   2   3     2740.52     2661.04     57.18 o 
   2   2   3      237.14      294.04      5.15 o 
  -5   3   3      207.22      205.55      4.90 o 
  -4   3   3      120.03      102.19      3.30 o 
  -3   3   3       96.35      138.73      2.47 o 
  -2   3   3      252.64      269.47      4.57 o 
  -1   3   3      210.34      246.06      4.44 o 
   0   3   3      681.36      568.00    120.73 o 
   1   3   3     1680.21     2113.58     13.43 o 
   2   3   3       86.98       73.26      3.15 o 
   3   3   3      305.86      286.78      7.39 o 
  -7   4   3       53.57       52.68      3.52 o 
  -6   4   3       41.54       37.47      3.41 o 
  -5   4   3      284.94      346.35      5.28 o 
  -4   4   3      182.41      185.68     12.86 o 
  -3   4   3      522.77      539.23      7.16 o 
  -2   4   3       55.73       69.35      2.74 o 
  -1   4   3      142.57      148.85      1.10 o 
   0   4   3     3591.99     3505.17     69.98 o 
   1   4   3     1266.65     1242.94     11.41 o 
   2   4   3       62.85       70.55      3.47 o 
   3   4   3       69.85       73.96      3.70 o 
   4   4   3       11.43       13.97      2.65 o 
  -9   5   3      103.96       77.12      2.70 o 
  -8   5   3      323.02      349.32      8.57 o 
  -7   5   3        1.03        2.04      2.18 o 
  -6   5   3      155.68      168.24      5.05 o 
  -5   5   3      174.01      144.88      5.48 o 
  -4   5   3      168.44      196.31      5.01 o 
  -3   5   3      209.59      209.35      5.02 o 
  -2   5   3       27.53       26.07      2.78 o 
  -1   5   3     1726.06     1760.39     13.68 o 
   0   5   3      415.12      290.54     41.35 o 
   1   5   3      169.22      150.53      4.67 o 
   2   5   3       29.87       25.64      2.53 o 
   3   5   3       25.24       28.00      3.21 o 
   4   5   3      305.76      306.17      8.74 o 
   5   5   3       86.14       99.73      5.67 o 
 -11   6   3       19.59       21.18      3.55 o 
 -10   6   3       16.43       16.47      3.42 o 
  -9   6   3      223.09      245.89      7.94 o 
  -8   6   3      129.18      129.62      5.42 o 
  -7   6   3      110.16      101.18      4.57 o 
  -6   6   3      168.55      135.94      6.57 o 
  -5   6   3       75.73       79.11      3.87 o 
  -4   6   3      115.30      122.94      4.46 o 
  -3   6   3      327.55      335.77      6.78 o 
  -2   6   3       38.90       52.61      2.99 o 
  -1   6   3        8.46        0.40      1.66 o 
   0   6   3       21.20       23.82      3.70 o 
   1   6   3        8.04        4.35      2.20 o 
   2   6   3       41.09       44.95      3.79 o 
   3   6   3        1.88        1.14      2.50 o 
   4   6   3       36.05       38.47      3.88 o 
   5   6   3       22.86       30.34      3.93 o 
   6   6   3       37.39       53.32      4.92 o 
 -13   7   3        8.04        6.35      3.25 o 
 -12   7   3       13.23       16.69      3.66 o 
 -11   7   3       35.88       33.23      3.07 o 
 -10   7   3        1.48        0.91      3.30 o 
  -9   7   3       90.44       96.70      5.55 o 
  -8   7   3       18.32       12.58      2.88 o 
  -7   7   3        7.46        5.92      1.68 o 
  -6   7   3        3.85        2.16      2.22 o 
  -5   7   3       44.21       56.16      3.68 o 
  -4   7   3      195.12      205.31      6.10 o 
  -3   7   3       52.28       67.21      4.26 o 
  -2   7   3        2.00        3.61      2.20 o 
  -1   7   3       38.29       32.14      2.12 o 
   0   7   3        1.21        1.35      1.44 o 
   1   7   3       15.16       19.37      2.81 o 
   2   7   3        2.76        5.06      2.77 o 
   3   7   3       14.45        9.12      3.76 o 
   4   7   3       17.23       20.18      3.95 o 
   5   7   3       12.94       14.43      3.96 o 
   6   7   3       16.20       14.83      4.06 o 
 -13   8   3        5.91        1.80      3.12 o 
 -12   8   3        2.67        1.29      3.28 o 
 -11   8   3        1.44        2.50      3.06 o 
 -10   8   3        8.61        7.05      3.15 o 
  -9   8   3        1.51        4.10      2.77 o 
  -8   8   3       37.40       35.49      2.81 o 
  -7   8   3       56.76       41.17      4.08 o 
  -6   8   3       11.17        2.54      2.54 o 
  -5   8   3       18.32       22.59      3.20 o 
  -4   8   3      191.05      195.13      6.60 o 
  -3   8   3       88.97       86.87      5.27 o 
  -2   8   3      106.05      100.83      2.42 o 
  -1   8   3       70.75       87.73      4.61 o 
   0   8   3       20.68       26.66      2.51 o 
   1   8   3       49.04       32.10      3.71 o 
   2   8   3       11.61        9.85      3.26 o 
   3   8   3        5.03       10.98      3.01 o 
   4   8   3        2.08        3.89      3.15 o 
   5   8   3        6.42        9.55      3.25 o 
 -12   9   3        0.83        3.32      3.32 o 
 -11   9   3       10.19       10.97      4.19 o 
 -10   9   3       84.05       86.32      6.07 o 
  -9   9   3        9.94        9.97      2.58 o 
  -8   9   3       28.48       35.80      4.83 o 
  -7   9   3      134.66      139.48      6.98 o 
  -6   9   3       39.61       37.03      4.11 o 
  -5   9   3       72.61       71.90      5.00 o 
  -4   9   3       85.73       80.97      4.78 o 
  -3   9   3       43.57       43.58      4.96 o 
  -2   9   3       14.27       16.62      2.71 o 
  -1   9   3        7.77        0.63      2.87 o 
   0   9   3       11.69       15.82      2.54 o 
   1   9   3        5.74        0.23      2.80 o 
   2   9   3        3.83        2.72      3.36 o 
   3   9   3        2.70        1.81      2.90 o 
 -12  10   3        5.55        4.11      3.83 o 
 -11  10   3        3.98        3.77      3.37 o 
 -10  10   3       30.87       28.28      2.90 o 
  -9  10   3       17.47       19.61      4.12 o 
  -8  10   3      122.93      128.90      6.86 o 
  -7  10   3       13.97       12.78      3.44 o 
  -6  10   3       96.37       89.68      5.59 o 
  -5  10   3      158.59      158.61      7.12 o 
  -4  10   3       23.33       25.37      3.80 o 
  -3  10   3        7.76       13.80      4.38 o 
  -2  10   3       24.22       22.51      3.84 o 
  -1  10   3       11.18        7.33      3.44 o 
   0  10   3        1.30        2.36      2.03 o 
   1  10   3        0.75        3.62      2.82 o 
   2  10   3        1.14        0.26      3.08 o 
 -11  11   3        1.17        1.40      2.43 o 
 -10  11   3        5.84        4.18      3.78 o 
  -9  11   3        1.91        1.39      3.28 o 
  -8  11   3       22.95       20.11      4.48 o 
  -7  11   3       15.16       25.09      3.86 o 
  -6  11   3       28.85       35.81      4.34 o 
  -5  11   3       25.31       32.48      4.07 o 
  -4  11   3       31.75       27.09      4.18 o 
  -3  11   3        4.28        0.30      4.01 o 
  -2  11   3        0.84        4.02      3.46 o 
  -1  11   3        2.97        1.86      3.43 o 
   0  11   3        3.41        5.75      3.12 o 
 -10  12   3        2.03        1.41      3.02 o 
  -9  12   3       12.44       12.92      4.22 o 
  -8  12   3        2.17        0.54      3.17 o 
  -7  12   3        7.69        8.52      4.09 o 
  -6  12   3        1.32        4.12      2.88 o 
  -5  12   3        2.92        3.29      3.41 o 
  -4  12   3       12.82        6.73      3.95 o 
  -3  12   3       11.26       22.56      5.03 o 
  -2  12   3        7.29        8.33      3.61 o 
  -8  13   3        2.26        0.56      3.42 o 
  -7  13   3       12.26       11.57      3.67 o 
  -6  13   3        2.85        6.96      3.04 o 
  -5  13   3        9.11        9.82      3.16 o 
  -1   1   4      307.16      239.22     28.00 o 
   0   1   4       15.13       10.18      0.87 o 
   1   1   4      260.32      242.46      4.15 o 
  -3   2   4     1046.50     1111.48      9.81 o 
  -2   2   4      704.16      733.62     22.42 o 
  -1   2   4      164.30      141.45      3.22 o 
   0   2   4     1401.52     1438.86     70.93 o 
   1   2   4     1239.92     1189.99      9.70 o 
   2   2   4      133.36      167.66      4.17 o 
  -5   3   4      157.29      166.64      4.76 o 
  -4   3   4      129.47      134.88      3.94 o 
  -3   3   4      411.97      462.14      7.17 o 
  -2   3   4       14.09        8.88      1.25 o 
  -1   3   4       16.93       28.69      1.97 o 
   0   3   4     1308.68     1180.43     69.49 o 
   1   3   4     1564.19     1752.49     12.82 o 
   2   3   4       46.37       47.11      2.77 o 
   3   3   4       48.64       57.26      3.17 o 
  -7   4   4       72.37       64.66      3.74 o 
  -6   4   4       10.43       13.87      2.12 o 
  -5   4   4      134.18      107.48      3.96 o 
  -4   4   4      208.75      190.55      8.20 o 
  -3   4   4      188.03      204.67      4.68 o 
  -2   4   4      292.41      268.23      1.31 o 
  -1   4   4      214.57      168.62      1.26 o 
   0   4   4       55.77       38.63      5.56 o 
   1   4   4      183.81      170.63      4.78 o 
   2   4   4       57.23       55.15      3.43 o 
   3   4   4       37.76       31.31      2.90 o 
   4   4   4      126.56      150.99      5.92 o 
  -9   5   4      229.40      169.14      2.68 o 
  -8   5   4       86.37       86.83      4.87 o 
  -7   5   4        6.75        5.83      2.04 o 
  -6   5   4       59.81       57.84      3.42 o 
  -5   5   4       20.09       24.69      1.69 o 
  -4   5   4      139.44      144.55      4.45 o 
  -3   5   4      194.59      180.54      4.81 o 
  -2   5   4       49.10       49.28      2.95 o 
  -1   5   4       31.26       31.10      2.44 o 
   0   5   4      205.95      168.72     54.31 o 
   1   5   4      229.34      269.47      6.52 o 
   2   5   4      267.42      315.37      7.46 o 
   3   5   4       33.42       27.47      3.61 o 
   4   5   4        0.99        3.68      3.23 o 
   5   5   4        5.58        6.99      2.75 o 
 -11   6   4       59.98       65.23      4.84 o 
 -10   6   4       21.95       30.47      4.24 o 
  -9   6   4       73.44       49.41      4.47 o 
  -8   6   4       15.03       11.94      3.42 o 
  -7   6   4        1.48        4.63      2.30 o 
  -6   6   4        4.57        2.74      1.37 o 
  -5   6   4       38.46       41.62      3.01 o 
  -4   6   4      183.63      178.35      5.37 o 
  -3   6   4      162.21      164.94      5.02 o 
  -2   6   4       29.30       31.78      2.89 o 
  -1   6   4       16.91       16.91      1.91 o 
   0   6   4      126.56       93.23     26.39 o 
   1   6   4        3.02        4.26      2.22 o 
   2   6   4      161.85      179.88      6.23 o 
   3   6   4       27.72       20.32      3.52 o 
   4   6   4       18.23        6.14      2.82 o 
   5   6   4        4.26        3.14      2.82 o 
   6   6   4       17.43       19.18      3.99 o 
 -13   7   4       18.31       16.81      3.29 o 
 -12   7   4        2.91        7.41      3.06 o 
 -11   7   4        8.92        3.19      3.45 o 
 -10   7   4        1.53        1.85      2.93 o 
  -9   7   4       54.80       54.84      4.68 o 
  -8   7   4       81.05       75.88      4.48 o 
  -7   7   4       45.86       45.90      2.65 o 
  -6   7   4       10.19       14.82      2.86 o 
  -5   7   4        1.34        0.95      2.04 o 
  -4   7   4       18.01       17.22      2.81 o 
  -3   7   4       26.73       26.77      3.11 o 
  -2   7   4       81.07       69.11      3.97 o 
  -1   7   4       50.74       73.77      4.37 o 
   0   7   4       47.06       43.03      3.35 o 
   1   7   4       52.52       63.51      4.21 o 
   2   7   4        6.02        4.56      2.97 o 
   3   7   4        1.68        2.84      2.84 o 
   4   7   4        2.54        5.09      3.28 o 
   5   7   4        9.05        6.41      3.41 o 
   6   7   4       18.82        9.38      4.19 o 
 -12   8   4        1.72        2.87      3.48 o 
 -11   8   4       13.74        5.80      4.01 o 
 -10   8   4        2.62        2.61      2.91 o 
  -9   8   4        8.74       11.87      3.59 o 
  -8   8   4       75.24       83.07      3.78 o 
  -7   8   4        7.88        4.12      3.09 o 
  -6   8   4       72.23       58.73      4.21 o 
  -5   8   4       32.61       32.17      3.47 o 
  -4   8   4      392.70      382.97      9.10 o 
  -3   8   4      108.32      125.67      5.64 o 
  -2   8   4       61.52       47.03      3.04 o 
  -1   8   4       11.73        0.19      2.57 o 
   0   8   4       11.86       13.18      2.05 o 
   1   8   4       26.78       26.81      3.64 o 
   2   8   4        1.46        6.77      2.47 o 
   3   8   4        0.73        2.68      3.03 o 
   4   8   4       16.35       16.21      3.86 o 
 -12   9   4        0.59        1.33      3.04 o 
 -11   9   4        9.39        8.10      3.20 o 
 -10   9   4        6.07        5.45      3.32 o 
  -9   9   4       21.01       18.54      4.27 o 
  -8   9   4        0.72        4.30      2.94 o 
  -7   9   4       32.96       37.83      4.59 o 
  -6   9   4      145.10      179.77      7.23 o 
  -5   9   4      194.40      207.51      7.57 o 
  -4   9   4       26.15       29.72      4.77 o 
  -3   9   4       82.17       82.03      5.14 o 
  -2   9   4      132.06      143.88      6.48 o 
  -1   9   4       40.02       32.83      2.84 o 
   0   9   4       14.13       10.63      2.12 o 
   1   9   4        3.30        5.93      3.13 o 
   2   9   4        1.21        2.22      2.66 o 
   3   9   4        1.75        0.52      3.43 o 
 -12  10   4        0.59        1.63      3.23 o 
 -11  10   4        2.90        0.00      3.47 o 
 -10  10   4       24.86       23.00      5.89 o 
  -9  10   4       24.35       26.65      3.97 o 
  -8  10   4      101.04      115.50      7.21 o 
  -7  10   4       23.43       13.04      3.98 o 
  -6  10   4       29.21       38.29      4.26 o 
  -5  10   4       68.09       75.50      5.43 o 
  -4  10   4       13.40       21.40      4.98 o 
  -3  10   4       81.69       78.88      5.19 o 
  -2  10   4       24.14       17.20      2.55 o 
  -1  10   4       41.90       29.84      3.91 o 
   0  10   4       17.52       20.45      3.39 o 
   1  10   4        3.25        5.58      2.96 o 
   2  10   4       16.34       16.35      3.49 o 
 -11  11   4        1.01        3.72      2.53 o 
 -10  11   4        4.56        1.70      3.86 o 
  -9  11   4       12.37        4.98      4.12 o 
  -8  11   4       11.91       21.93      3.85 o 
  -7  11   4       34.26       31.00      5.22 o 
  -6  11   4        5.75        3.70      3.75 o 
  -5  11   4        0.98        5.80      2.85 o 
  -4  11   4       14.27       15.05      3.30 o 
  -3  11   4       12.78       17.20      3.59 o 
  -2  11   4        3.92       10.83      3.14 o 
  -1  11   4        0.45        0.97      2.72 o 
   0  11   4        3.06        5.15      1.88 o 
 -10  12   4        2.19        8.44      3.57 o 
  -9  12   4        0.89        7.84      3.47 o 
  -8  12   4        1.35        3.82      3.02 o 
  -7  12   4        9.17       14.07      3.62 o 
  -6  12   4        1.07        2.83      3.24 o 
  -5  12   4        3.98        4.58      3.30 o 
  -4  12   4        6.94       14.23      4.48 o 
  -3  12   4        3.19       12.10      3.24 o 
  -2  12   4        5.07        1.52      3.60 o 
  -7  13   4        1.06        2.92      3.75 o 
  -6  13   4        1.14        2.70      2.93 o 
  -1   1   5      162.46      173.24      2.80 o 
   0   1   5      630.01      499.33    154.22 o 
   1   1   5      401.11      423.33      6.04 o 
  -3   2   5      868.00     1050.88     10.20 o 
  -2   2   5       74.48       76.38      8.35 o 
  -1   2   5      144.05      157.10      3.74 o 
   0   2   5      991.84      731.44    124.14 o 
   1   2   5      212.17      182.65      4.35 o 
   2   2   5      455.72      533.66      7.79 o 
  -5   3   5       95.70       74.51      4.23 o 
  -4   3   5       65.62       75.45      3.44 o 
  -3   3   5      100.44      118.11      5.61 o 
  -2   3   5      254.06      291.08      5.22 o 
  -1   3   5      538.14      492.73      1.45 o 
   0   3   5      227.78      231.74     14.75 o 
   1   3   5      270.82      247.46      5.43 o 
   2   3   5      166.57      187.02      5.05 o 
   3   3   5       84.72      103.71      4.37 o 
  -7   4   5       28.49       34.88      3.29 o 
  -6   4   5       31.86       36.93      2.78 o 
  -5   4   5       35.43       37.42      2.68 o 
  -4   4   5      227.18      272.78      4.32 o 
  -3   4   5      127.43      147.99      4.24 o 
  -2   4   5      590.07      468.43      1.57 o 
  -1   4   5       47.34       56.17      2.86 o 
   0   4   5      164.59      153.87      4.64 o 
   1   4   5      729.55      675.45      9.55 o 
   2   4   5       38.35       38.85      2.88 o 
   3   4   5       31.13       35.44      3.39 o 
   4   4   5       37.41       52.33      4.40 o 
  -9   5   5       68.79       84.54      5.44 o 
  -8   5   5       24.12       25.12      3.51 o 
  -7   5   5        6.43       14.50      2.59 o 
  -6   5   5        7.88        3.89      1.98 o 
  -5   5   5       25.97       29.55      1.83 o 
  -4   5   5      183.52      176.83      5.08 o 
  -3   5   5      142.26      159.05      4.69 o 
  -2   5   5       54.65       44.29      3.03 o 
  -1   5   5       14.74       10.97      1.75 o 
   0   5   5        8.43       15.13      1.61 o 
   1   5   5      141.41      133.70      5.12 o 
   2   5   5        7.28       11.76      2.71 o 
   3   5   5      102.75      104.15      5.20 o 
   4   5   5       42.54       47.81      4.31 o 
   5   5   5       39.35       23.62      3.80 o 
 -11   6   5        0.17        3.20      3.20 o 
 -10   6   5        5.85        6.42      3.05 o 
  -9   6   5      178.03      187.36      7.37 o 
  -8   6   5      132.54      109.64      5.28 o 
  -7   6   5       10.81       14.68      2.17 o 
  -6   6   5       21.62       21.06      3.81 o 
  -5   6   5        9.37        5.07      2.19 o 
  -4   6   5      286.68      278.33      6.76 o 
  -3   6   5       75.93       80.61      3.97 o 
  -2   6   5       23.71       19.92      2.46 o 
  -1   6   5       19.97       16.56      1.66 o 
   0   6   5       83.62       81.83      6.95 o 
   1   6   5      103.49       98.10      4.91 o 
   2   6   5       56.03       61.85      4.23 o 
   3   6   5       12.25       19.82      3.13 o 
   4   6   5        2.66        4.08      2.60 o 
   5   6   5        0.51        3.41      3.41 o 
   6   6   5        2.10        4.10      3.06 o 
 -12   7   5        3.10        1.54      3.58 o 
 -11   7   5       11.82       14.21      3.44 o 
 -10   7   5       56.48       68.15      5.06 o 
  -9   7   5       35.33       31.74      4.01 o 
  -8   7   5       22.82       35.79      3.71 o 
  -7   7   5       29.03       40.58      2.56 o 
  -6   7   5       14.01       14.36      2.73 o 
  -5   7   5       14.90       14.48      2.78 o 
  -4   7   5       55.35       56.28      3.99 o 
  -3   7   5       92.54       74.05      4.33 o 
  -2   7   5       30.95       29.56      2.91 o 
  -1   7   5      101.53       86.80      2.19 o 
   0   7   5      116.03       86.68     12.09 o 
   1   7   5       38.31       41.53      3.74 o 
   2   7   5        6.67        9.31      2.51 o 
   3   7   5        1.61        3.41      2.86 o 
   4   7   5        6.79        9.57      3.49 o 
   5   7   5       34.19       44.11      4.77 o 
 -12   8   5        1.32        0.53      3.09 o 
 -11   8   5       18.75       26.71      3.65 o 
 -10   8   5        3.26        2.91      3.20 o 
  -9   8   5       79.61       90.89      5.64 o 
  -8   8   5      213.70      233.08     19.70 o 
  -7   8   5       18.44       18.03      3.57 o 
  -6   8   5       62.27       53.64      4.42 o 
  -5   8   5       64.58       65.69      4.48 o 
  -4   8   5      275.53      262.18      7.92 o 
  -3   8   5       18.17        3.23      3.23 o 
  -2   8   5       78.20       64.40      4.30 o 
  -1   8   5       14.79        7.97      3.17 o 
   0   8   5       32.53       27.58      2.04 o 
   1   8   5       12.15       20.60      3.07 o 
   2   8   5        2.47        2.98      2.66 o 
   3   8   5        2.96        0.74      2.93 o 
   4   8   5        0.65        0.26      3.06 o 
 -12   9   5        2.42        3.12      3.12 o 
 -11   9   5        4.90        1.29      3.88 o 
 -10   9   5       63.31       76.46      5.53 o 
  -9   9   5       15.74       16.07      2.83 o 
  -8   9   5       66.35       68.18      5.90 o 
  -7   9   5       18.96       15.90      4.04 o 
  -6   9   5       42.96       41.15      4.16 o 
  -5   9   5       28.91       19.88      4.21 o 
  -4   9   5       75.10       69.46      5.64 o 
  -3   9   5       20.93       17.04      3.42 o 
  -2   9   5       64.71       71.05      5.34 o 
  -1   9   5       23.94       21.55      3.56 o 
   0   9   5       14.40       11.54      3.69 o 
   1   9   5       30.72       23.26      4.02 o 
   2   9   5        2.53        7.58      3.41 o 
   3   9   5        0.94        8.84      3.15 o 
 -11  10   5        2.46        3.69      3.69 o 
 -10  10   5       43.72       49.19      3.69 o 
  -9  10   5       34.01       31.63      5.28 o 
  -8  10   5       29.67       33.91      5.22 o 
  -7  10   5       14.13        3.20      3.43 o 
  -6  10   5       85.91       84.64      5.62 o 
  -5  10   5       25.04       24.26      3.60 o 
  -4  10   5        8.66        8.55      3.41 o 
  -3  10   5       56.59       51.45      3.33 o 
  -2  10   5       14.78       16.46      3.72 o 
  -1  10   5        0.59        4.26      2.87 o 
   0  10   5        0.07        3.06      1.98 o 
   1  10   5        1.52        4.81      3.01 o 
 -11  11   5       26.28       23.20      4.32 o 
 -10  11   5        3.55        2.83      3.78 o 
  -9  11   5        5.57        9.15      3.48 o 
  -8  11   5        0.36        4.30      3.21 o 
  -7  11   5        2.82        4.90      3.18 o 
  -6  11   5       16.80       13.46      3.85 o 
  -5  11   5        6.15       12.32      4.50 o 
  -4  11   5        0.21        0.00      2.73 o 
  -3  11   5        2.29        5.77      3.58 o 
  -2  11   5        1.17        3.53      2.64 o 
  -1  11   5        2.10        0.25      2.96 o 
   0  11   5       12.47        9.10      2.30 o 
  -9  12   5       12.61       10.55      4.26 o 
  -8  12   5        2.47        1.35      3.43 o 
  -7  12   5        7.08        0.00      3.77 o 
  -6  12   5        0.13        2.82      2.74 o 
  -5  12   5        0.30        0.00      4.06 o 
  -4  12   5        0.66        0.58      3.27 o 
  -3  12   5        1.42        7.07      2.67 o 
   0   0   6     1553.05     1822.30     24.96 o 
  -1   1   6      142.29      165.39      3.03 o 
   0   1   6     1134.61     1225.64     32.03 o 
   1   1   6      619.80      686.36      8.12 o 
  -3   2   6       29.77       33.32      2.40 o 
  -2   2   6        9.53       12.22      2.08 o 
  -1   2   6      112.36      109.40      3.59 o 
   0   2   6       74.23       68.81      5.11 o 
   1   2   6      190.24      164.08      4.41 o 
   2   2   6       30.50       36.86      2.62 o 
  -5   3   6       56.70       42.64      1.63 o 
  -4   3   6      150.15      162.17      4.89 o 
  -3   3   6      184.58      176.58      8.58 o 
  -2   3   6      205.21      170.78      4.42 o 
  -1   3   6      226.70      159.62      1.48 o 
   0   3   6      213.93      205.90      5.13 o 
   1   3   6      201.92      174.29      4.95 o 
   2   3   6      250.75      288.75      6.80 o 
   3   3   6       58.55       41.15      1.84 o 
  -7   4   6       23.39       25.80      3.29 o 
  -6   4   6       49.48       74.44      2.75 o 
  -5   4   6      156.81      132.45      4.85 o 
  -4   4   6      130.18      122.94      4.99 o 
  -3   4   6      202.16      196.98      5.08 o 
  -2   4   6      368.55      294.01      1.54 o 
  -1   4   6       21.00       16.84      1.55 o 
   0   4   6      435.84      438.12     26.22 o 
   1   4   6      170.19      165.06      5.36 o 
   2   4   6       55.54       66.71      3.82 o 
   3   4   6       31.76       54.48      4.11 o 
   4   4   6       25.97       20.50      3.27 o 
  -9   5   6        5.98        1.72      2.85 o 
  -8   5   6       41.77       45.30      3.85 o 
  -7   5   6       26.25       30.88      3.56 o 
  -6   5   6       31.45       24.57      2.97 o 
  -5   5   6      214.52      203.16      6.63 o 
  -4   5   6       58.78       60.64      3.38 o 
  -3   5   6      122.22      137.38      4.64 o 
  -2   5   6       65.75       64.70      3.50 o 
  -1   5   6       29.35       21.78      1.51 o 
   0   5   6      563.09      558.44     43.21 o 
   1   5   6      157.13      187.50      6.39 o 
   2   5   6      201.72      190.43      6.84 o 
   3   5   6      105.73      131.56      5.98 o 
   4   5   6        5.99        3.48      2.88 o 
   5   5   6        2.76        9.53      3.18 o 
 -11   6   6       24.68       19.28      4.10 o 
 -10   6   6        0.13        0.24      2.82 o 
  -9   6   6       26.56       30.89      4.05 o 
  -8   6   6      151.75      167.25      6.67 o 
  -7   6   6       61.10       65.59      4.54 o 
  -6   6   6       16.34       13.29      1.95 o 
  -5   6   6       78.97       78.76      4.25 o 
  -4   6   6       26.98       24.79      2.73 o 
  -3   6   6       33.34       39.95      3.15 o 
  -2   6   6      154.09      113.29      1.85 o 
  -1   6   6       14.65       16.01      2.76 o 
   0   6   6      151.93      155.39     16.81 o 
   1   6   6      185.71      183.30      6.83 o 
   2   6   6       15.40        7.22      3.38 o 
   3   6   6       42.54       42.08      4.18 o 
   4   6   6       11.85       11.56      3.16 o 
   5   6   6        0.12        0.76      2.79 o 
   6   6   6        0.86        4.11      3.01 o 
 -12   7   6        1.09        2.82      2.94 o 
 -11   7   6        2.56        9.08      3.02 o 
 -10   7   6        4.00        4.56      3.02 o 
  -9   7   6      145.04      142.92      6.69 o 
  -8   7   6      222.84      216.78      7.96 o 
  -7   7   6       24.02       22.14      2.52 o 
  -6   7   6        7.03        4.14      2.37 o 
  -5   7   6       27.14       31.72      3.02 o 
  -4   7   6       26.20       18.37      2.88 o 
  -3   7   6       62.02       40.06      2.65 o 
  -2   7   6       73.89       65.11      4.44 o 
  -1   7   6       61.15       62.28      4.29 o 
   0   7   6       49.86       35.70      2.82 o 
   1   7   6       32.53       28.62      3.75 o 
   2   7   6       57.24       51.17      4.63 o 
   3   7   6        2.37        6.35      3.19 o 
   4   7   6        1.40        1.24      2.74 o 
   5   7   6        9.33        7.94      3.51 o 
 -12   8   6        1.38        0.00      2.97 o 
 -11   8   6        2.02        2.04      3.36 o 
 -10   8   6       36.69       28.76      4.52 o 
  -9   8   6       46.01       54.93      4.98 o 
  -8   8   6       26.45       20.42      2.80 o 
  -7   8   6       49.21       65.43      5.15 o 
  -6   8   6       49.19       45.82      4.43 o 
  -5   8   6        0.90        2.32      2.60 o 
  -4   8   6       34.67       33.35      3.85 o 
  -3   8   6       62.67       69.45      4.72 o 
  -2   8   6        4.20        3.10      2.83 o 
  -1   8   6       67.97       78.35      5.46 o 
   0   8   6       15.22        7.48      4.89 o 
   1   8   6       20.47       23.16      3.84 o 
   2   8   6        5.60        9.17      2.74 o 
   3   8   6        1.64        0.24      2.70 o 
   4   8   6        1.55        2.78      2.89 o 
 -11   9   6        0.86        2.34      3.47 o 
 -10   9   6       38.93       25.04      4.37 o 
  -9   9   6       37.75       51.29      5.16 o 
  -8   9   6      109.95      137.06      6.84 o 
  -7   9   6       44.08       37.42      4.53 o 
  -6   9   6       17.07       26.35      3.85 o 
  -5   9   6       73.71       82.09      5.33 o 
  -4   9   6       80.30       79.33      5.84 o 
  -3   9   6       17.91       12.90      3.37 o 
  -2   9   6        5.35        2.32      3.23 o 
  -1   9   6       55.16       45.94      3.58 o 
   0   9   6        3.98        0.61      2.08 o 
   1   9   6        9.64       14.76      3.53 o 
   2   9   6        4.30        3.61      3.61 o 
 -11  10   6        2.48        1.57      3.40 o 
 -10  10   6       18.36       20.96      5.36 o 
  -9  10   6        3.40        0.28      3.71 o 
  -8  10   6       49.21       55.65      5.50 o 
  -7  10   6       17.62       30.28      4.16 o 
  -6  10   6        7.13        8.13      2.92 o 
  -5  10   6        0.26        3.72      2.46 o 
  -4  10   6       16.01        8.03      3.88 o 
  -3  10   6        0.57        5.13      3.12 o 
  -2  10   6        4.82        4.11      3.44 o 
  -1  10   6        1.72        4.26      3.37 o 
   0  10   6       10.06       14.01      4.14 o 
   1  10   6        0.68        2.15      2.90 o 
 -10  11   6       15.66       23.28      4.45 o 
  -9  11   6       10.22       10.78      3.60 o 
  -8  11   6        8.78       20.40      3.87 o 
  -7  11   6        0.37        3.35      3.35 o 
  -6  11   6        6.11        7.78      3.01 o 
  -5  11   6        4.89        5.02      4.55 o 
  -4  11   6        0.27        1.76      2.71 o 
  -3  11   6        1.05        1.35      3.47 o 
  -2  11   6        1.66        1.18      3.70 o 
  -1  11   6        5.14        3.67      3.67 o 
  -8  12   6       21.11       14.38      4.56 o 
  -7  12   6        7.08       10.17      3.41 o 
  -6  12   6       12.18       10.17      3.50 o 
  -5  12   6        2.26        7.49      3.95 o 
  -4  12   6       19.52       19.68      3.78 o 
  -1   1   7      674.67      826.81     12.44 o 
   0   1   7      534.96      619.69     16.55 o 
   1   1   7      188.61      204.80      5.16 o 
  -3   2   7      164.37      193.19      5.51 o 
  -2   2   7      229.61      266.28      4.23 o 
  -1   2   7      309.35      293.98      6.15 o 
   0   2   7      619.62      652.37     14.54 o 
   1   2   7        5.91       11.26      2.00 o 
   2   2   7      124.27      124.28      4.65 o 
  -5   3   7       37.22       42.31      3.18 o 
  -4   3   7       26.47       26.81      2.48 o 
  -3   3   7      143.19      142.39      8.65 o 
  -2   3   7      176.55      171.70      3.99 o 
  -1   3   7       30.78       21.37      1.66 o 
   0   3   7       37.24       34.14      2.37 o 
   1   3   7      270.89      256.00      6.38 o 
   2   3   7       33.87       25.82      2.76 o 
   3   3   7      276.77      295.27      7.83 o 
  -7   4   7       28.72       28.48      3.37 o 
  -6   4   7       82.43       66.68      4.38 o 
  -5   4   7        6.35        0.44      1.78 o 
  -4   4   7       12.71       16.97      1.65 o 
  -3   4   7       84.13       73.20      3.65 o 
  -2   4   7      178.77      150.52      1.30 o 
  -1   4   7       22.59       22.00      2.40 o 
   0   4   7      132.16      132.30     12.36 o 
   1   4   7        7.76        7.11      2.74 o 
   2   4   7      117.89      146.50      5.77 o 
   3   4   7        8.79        5.73      3.49 o 
   4   4   7       59.54       69.48      4.95 o 
  -9   5   7        2.94        8.77      2.90 o 
  -8   5   7        7.12        3.68      2.80 o 
  -7   5   7       47.14       54.54      4.50 o 
  -6   5   7      117.76       87.86      4.87 o 
  -5   5   7      105.47      107.26      3.44 o 
  -4   5   7       28.35       23.34      2.66 o 
  -3   5   7       19.26       22.84      2.56 o 
  -2   5   7      281.12      308.82      7.59 o 
  -1   5   7       15.12       17.11      2.68 o 
   0   5   7        9.44       13.76      3.40 o 
   1   5   7      406.81      401.51      9.46 o 
   2   5   7      487.57      506.91     10.93 o 
   3   5   7       27.29       26.28      3.81 o 
   4   5   7        8.54        0.68      2.88 o 
   5   5   7        2.09        2.24      3.21 o 
 -11   6   7        4.28        4.56      3.53 o 
 -10   6   7        4.33        7.27      3.30 o 
  -9   6   7        3.88       11.30      3.11 o 
  -8   6   7      144.44      143.89      6.80 o 
  -7   6   7       24.70       14.89      2.98 o 
  -6   6   7       11.02       13.60      1.80 o 
  -5   6   7       30.95       26.60      2.87 o 
  -4   6   7        2.31        5.36      1.71 o 
  -3   6   7       15.94       11.79      1.75 o 
  -2   6   7      149.13      173.93      6.07 o 
  -1   6   7        3.90       10.89      3.03 o 
   0   6   7      246.48      221.25      4.99 o 
   1   6   7       47.17       54.68      4.58 o 
   2   6   7       72.76       65.24      4.88 o 
   3   6   7        7.92        4.59      3.33 o 
   4   6   7        0.78        2.46      2.88 o 
   5   6   7        1.48        2.06      3.13 o 
   6   6   7        1.57        1.56      2.96 o 
 -12   7   7        0.77        2.80      2.80 o 
 -11   7   7        0.73        0.24      3.18 o 
 -10   7   7        3.47        3.18      3.54 o 
  -9   7   7       23.21       19.15      3.78 o 
  -8   7   7       27.17       30.78      4.12 o 
  -7   7   7       46.56       39.38      4.48 o 
  -6   7   7        2.67        0.41      2.55 o 
  -5   7   7        9.16        6.25      2.49 o 
  -4   7   7       75.71       67.54      4.38 o 
  -3   7   7      152.97      158.10      6.62 o 
  -2   7   7       41.66       31.48      2.77 o 
  -1   7   7       52.10       55.84      4.37 o 
   0   7   7       14.15       18.77      2.70 o 
   1   7   7        8.82       19.84      3.45 o 
   2   7   7       31.02       33.12      4.23 o 
   3   7   7        3.18        3.91      2.97 o 
   4   7   7        4.64        4.31      2.83 o 
   5   7   7        1.13        2.56      3.02 o 
 -11   8   7        4.40        5.36      3.03 o 
 -10   8   7        1.74        1.73      3.07 o 
  -9   8   7       14.84       18.31      3.72 o 
  -8   8   7       97.12      106.41      8.66 o 
  -7   8   7       52.41       52.29      4.72 o 
  -6   8   7       12.61       13.41      3.14 o 
  -5   8   7       31.19       24.20      2.43 o 
  -4   8   7      162.68      197.08      7.21 o 
  -3   8   7       39.99       25.53      2.98 o 
  -2   8   7       66.75       71.36      4.82 o 
  -1   8   7        5.25       13.35      3.44 o 
   0   8   7       10.62        9.89      2.44 o 
   1   8   7       29.96       19.85      3.57 o 
   2   8   7       11.34       15.98      3.56 o 
   3   8   7        0.14        3.20      3.20 o 
 -11   9   7        5.54        9.53      3.11 o 
 -10   9   7        5.14        2.55      3.51 o 
  -9   9   7       37.86       35.83      7.22 o 
  -8   9   7       55.77       54.69      5.10 o 
  -7   9   7       27.66       36.85      4.55 o 
  -6   9   7       11.93       15.15      3.69 o 
  -5   9   7       13.80       18.25      3.40 o 
  -4   9   7       25.94       24.08      4.03 o 
  -3   9   7       11.34       11.12      3.25 o 
  -2   9   7        0.21        5.13      2.66 o 
  -1   9   7        0.10        1.58      3.44 o 
   0   9   7        2.73        1.15      2.36 o 
   1   9   7       12.11       19.83      3.93 o 
   2   9   7       17.19       16.23      3.81 o 
 -10  10   7        1.68        0.66      2.57 o 
  -9  10   7       25.35       39.56      4.87 o 
  -8  10   7        7.36        2.89      4.05 o 
  -7  10   7       32.00       33.08      4.28 o 
  -6  10   7       39.30       39.66      4.65 o 
  -5  10   7       19.84       12.39      3.85 o 
  -4  10   7        7.87       11.75      3.42 o 
  -3  10   7        1.17        3.06      3.06 o 
  -2  10   7        5.27        2.93      3.19 o 
  -1  10   7       10.39       23.53      4.63 o 
   0  10   7        3.01        3.29      2.20 o 
  -9  11   7        5.90       14.18      3.93 o 
  -8  11   7        8.72        3.72      3.60 o 
  -7  11   7       43.44       43.30      4.90 o 
  -6  11   7        6.54        7.81      3.04 o 
  -5  11   7       12.15       14.54      4.74 o 
  -4  11   7        7.46       16.55      3.40 o 
  -3  11   7       13.30       20.73      3.84 o 
  -2  11   7        9.04        1.17      4.22 o 
  -7  12   7        4.91        9.19      3.18 o 
  -6  12   7        1.43        1.25      2.81 o 
  -5  12   7        6.94        6.59      3.90 o 
  -1   1   8       44.95       49.77      2.28 o 
   0   1   8      178.72      136.67      5.87 o 
   1   1   8       71.48       67.45      4.29 o 
  -3   2   8      337.27      311.79      7.19 o 
  -2   2   8        2.02        4.01      1.37 o 
  -1   2   8      183.88      163.50      4.91 o 
   0   2   8       24.90       30.59      1.99 o 
   1   2   8       23.57       20.99      2.60 o 
   2   2   8       25.86       28.00      2.97 o 
  -5   3   8      204.49      201.38      6.62 o 
  -4   3   8        6.85        2.69      1.91 o 
  -3   3   8        8.99        8.30      1.62 o 
  -2   3   8       49.35       47.94      3.03 o 
  -1   3   8       31.28       25.93      1.94 o 
   0   3   8      224.14      172.46     50.23 o 
   1   3   8      132.33      137.87      5.18 o 
   2   3   8      349.28      422.15      9.28 o 
   3   3   8       18.19       24.75      3.33 o 
  -7   4   8      101.97       77.02      5.23 o 
  -6   4   8      311.24      320.19      8.59 o 
  -5   4   8       44.98       52.16      3.82 o 
  -4   4   8       97.59      104.03      3.29 o 
  -3   4   8        4.20        6.02      1.79 o 
  -2   4   8       61.19       44.80      1.68 o 
  -1   4   8      174.89      196.62      6.08 o 
   0   4   8      234.01      227.00      5.74 o 
   1   4   8       79.12       82.95      4.88 o 
   2   4   8      138.30      167.92      6.97 o 
   3   4   8        4.51        7.30      2.97 o 
   4   4   8       45.59       52.26      4.85 o 
  -9   5   8       11.56       16.37      3.07 o 
  -8   5   8       16.76       20.08      3.10 o 
  -7   5   8       83.76       74.95      5.32 o 
  -6   5   8       68.29       89.04      5.20 o 
  -5   5   8       74.94       69.46      3.05 o 
  -4   5   8       37.90       39.71      3.36 o 
  -3   5   8        3.63        2.87      2.07 o 
  -2   5   8      361.32      325.85      8.42 o 
  -1   5   8      124.08       85.97      2.46 o 
   0   5   8       36.95       44.63      2.78 o 
   1   5   8      107.97      104.16      5.51 o 
   2   5   8      138.70      192.97      7.67 o 
   3   5   8       54.41       47.55      4.46 o 
   4   5   8       15.35       17.48      3.81 o 
   5   5   8        7.79       19.01      3.27 o 
 -11   6   8        6.94        3.07      3.37 o 
 -10   6   8        1.85        2.47      2.81 o 
  -9   6   8        8.82        9.84      3.62 o 
  -8   6   8       33.09       35.18      4.00 o 
  -7   6   8       68.51       76.49      5.05 o 
  -6   6   8       16.18       13.68      3.19 o 
  -5   6   8       12.35        6.90      2.48 o 
  -4   6   8       49.18       51.77      3.96 o 
  -3   6   8       98.21       81.67      2.22 o 
  -2   6   8      141.54      148.74      6.26 o 
  -1   6   8       93.88       72.60      4.67 o 
   0   6   8        7.57        3.55      2.13 o 
   1   6   8      180.23      175.88      7.12 o 
   2   6   8       26.84       12.44      3.09 o 
   3   6   8        4.64        4.37      2.85 o 
   4   6   8       20.59       24.82      3.86 o 
   5   6   8        2.34        7.07      3.42 o 
 -11   7   8        1.76        3.81      3.07 o 
 -10   7   8        2.56        2.89      2.89 o 
  -9   7   8        0.38        1.90      3.04 o 
  -8   7   8        3.87        2.70      3.26 o 
  -7   7   8       30.15       35.04      2.76 o 
  -6   7   8        9.66        8.98      3.25 o 
  -5   7   8       31.58       31.56      3.52 o 
  -4   7   8       43.93       32.22      3.48 o 
  -3   7   8       68.61       76.84      5.34 o 
  -2   7   8       56.18       59.70      4.95 o 
  -1   7   8        1.18        2.69      2.84 o 
   0   7   8       74.88       54.01      3.30 o 
   1   7   8       33.96       33.88      3.88 o 
   2   7   8       28.61       23.85      3.70 o 
   3   7   8        7.80        8.82      4.04 o 
   4   7   8        2.93        5.15      2.97 o 
 -11   8   8        0.83        0.52      2.88 o 
 -10   8   8        2.41        1.25      2.81 o 
  -9   8   8        6.56        5.57      3.31 o 
  -8   8   8       35.24       35.28      3.21 o 
  -7   8   8       14.84        5.18      3.34 o 
  -6   8   8       29.46       21.54      3.83 o 
  -5   8   8       39.27       36.70      2.71 o 
  -4   8   8       32.91       29.05      2.65 o 
  -3   8   8       16.34       17.04      3.04 o 
  -2   8   8       12.61        1.75      2.46 o 
  -1   8   8       18.12       18.32      3.10 o 
   0   8   8        1.35        1.34      1.97 o 
   1   8   8        5.57        1.66      3.48 o 
   2   8   8        0.59        0.50      3.03 o 
   3   8   8       15.40       19.92      4.28 o 
 -10   9   8       10.63        8.34      3.14 o 
  -9   9   8       13.13       15.64      2.82 o 
  -8   9   8        4.21        4.67      3.84 o 
  -7   9   8       31.26       31.75      4.26 o 
  -6   9   8       18.63       26.61      4.34 o 
  -5   9   8       16.43       16.58      3.82 o 
  -4   9   8        2.87        3.54      3.06 o 
  -3   9   8        3.77        0.70      2.89 o 
  -2   9   8        4.86        4.06      2.86 o 
  -1   9   8        8.37        0.78      3.05 o 
   0   9   8        3.54        4.91      2.36 o 
   1   9   8        8.64       16.55      3.07 o 
 -10  10   8        2.31        0.26      2.32 o 
  -9  10   8        5.83        7.05      3.59 o 
  -8  10   8       23.98       23.15      4.36 o 
  -7  10   8       36.06       35.08      4.79 o 
  -6  10   8       18.42        9.37      3.91 o 
  -5  10   8        5.37        8.26      3.34 o 
  -4  10   8       20.52       18.95      3.71 o 
  -3  10   8        8.42        8.08      2.85 o 
  -2  10   8        2.30        1.82      3.07 o 
  -1  10   8        1.84        1.17      3.48 o 
   0  10   8        3.35        2.66      2.34 o 
  -8  11   8       16.53       13.37      3.98 o 
  -7  11   8        6.53        7.65      3.24 o 
  -6  11   8        5.49        5.51      3.18 o 
  -5  11   8        6.54        6.62      3.52 o 
  -4  11   8        4.40        5.11      3.27 o 
  -3  11   8       19.64       14.23      4.31 o 
   0   0   9      256.30      246.94      4.75 o 
  -1   1   9       22.33       25.23      2.03 o 
   0   1   9       48.43       56.84      3.70 o 
   1   1   9       15.62       19.08      2.64 o 
  -3   2   9       91.19       95.16      4.68 o 
  -2   2   9        7.68        7.86      1.54 o 
  -1   2   9       51.30       52.01      3.37 o 
   0   2   9       38.28       31.19      2.09 o 
   1   2   9      146.19      156.49      5.97 o 
   2   2   9      113.09      130.17      5.49 o 
  -5   3   9       41.15       33.08      3.82 o 
  -4   3   9      172.95      188.21      6.57 o 
  -3   3   9       27.83       29.00      2.21 o 
  -2   3   9        1.64        2.83      1.82 o 
  -1   3   9       34.67       30.23      3.28 o 
   0   3   9      204.89      185.41     21.16 o 
   1   3   9      147.26      163.26      6.12 o 
   2   3   9       63.62       56.28      4.65 o 
   3   3   9       63.21       60.09      4.77 o 
  -7   4   9       46.94       35.53      2.96 o 
  -6   4   9       64.46       58.46      4.52 o 
  -5   4   9      201.59      207.14      6.96 o 
  -4   4   9       11.55       16.94      1.91 o 
  -3   4   9       66.76       76.73      4.15 o 
  -2   4   9       24.39       24.80      3.03 o 
  -1   4   9      118.69      137.58      5.92 o 
   0   4   9       86.77       97.35      3.68 o 
   1   4   9       13.04        7.90      3.23 o 
   2   4   9       56.86       77.51      5.09 o 
   3   4   9       18.38       24.15      3.91 o 
   4   4   9       22.99       27.62      3.78 o 
  -9   5   9       10.71       10.15      3.55 o 
  -8   5   9       29.75       23.57      4.24 o 
  -7   5   9       19.51       19.60      3.40 o 
  -6   5   9      116.90      112.97      5.81 o 
  -5   5   9       71.26       61.20      3.23 o 
  -4   5   9       29.37       25.09      3.04 o 
  -3   5   9       73.94       67.93      3.94 o 
  -2   5   9      123.41      153.24      6.46 o 
  -1   5   9      136.72      172.05      6.72 o 
   0   5   9      194.18      213.70      5.23 o 
   1   5   9       32.83       52.62      4.62 o 
   2   5   9       22.30       17.67      4.01 o 
   3   5   9        4.64        0.25      2.89 o 
   4   5   9        0.26        3.29      3.29 o 
   5   5   9        8.57        7.01      3.45 o 
 -11   6   9        0.35        0.00      3.20 o 
 -10   6   9        1.70        8.49      2.85 o 
  -9   6   9       10.84       11.07      3.04 o 
  -8   6   9       23.73       28.49      3.89 o 
  -7   6   9        2.63        4.93      3.27 o 
  -6   6   9       20.74       14.02      2.76 o 
  -5   6   9       47.34       51.63      4.14 o 
  -4   6   9       86.23       64.57      2.59 o 
  -3   6   9       23.24       21.08      2.43 o 
  -2   6   9       82.36      109.07      6.27 o 
  -1   6   9       32.62       27.35      3.81 o 
   0   6   9       54.20       69.11      4.21 o 
   1   6   9        0.92        0.36      3.14 o 
   2   6   9       22.73       26.67      4.01 o 
   3   6   9        7.13        7.94      3.56 o 
   4   6   9        4.37        7.42      3.14 o 
   5   6   9       13.47        5.27      3.50 o 
 -10   7   9        3.10        3.74      3.21 o 
  -9   7   9       16.59       10.66      3.67 o 
  -8   7   9       22.34       18.34      3.56 o 
  -7   7   9       10.74       16.72      2.80 o 
  -6   7   9       14.35       11.64      3.30 o 
  -5   7   9       10.09        6.50      3.04 o 
  -4   7   9       37.91       34.58      3.87 o 
  -3   7   9       21.06       14.59      3.56 o 
  -2   7   9      119.51      123.10      6.45 o 
  -1   7   9        9.44        1.34      2.65 o 
   0   7   9        4.55        7.21      3.63 o 
   1   7   9       14.39        7.22      3.22 o 
   2   7   9       12.96       14.14      3.83 o 
   3   7   9       36.40       36.34      4.50 o 
 -10   8   9        1.08        0.75      2.55 o 
  -9   8   9        2.42        3.20      3.01 o 
  -8   8   9        3.90        3.10      2.47 o 
  -7   8   9        9.58       12.43      3.29 o 
  -6   8   9       10.87        8.58      3.55 o 
  -5   8   9       68.62       78.41      5.35 o 
  -4   8   9       31.90       23.34      3.70 o 
  -3   8   9        3.31        3.55      2.44 o 
  -2   8   9        5.42        9.78      3.74 o 
  -1   8   9        1.72        4.35      2.95 o 
   0   8   9        1.82        1.78      1.94 o 
   1   8   9        0.60        0.98      3.15 o 
   2   8   9        6.41       11.15      3.47 o 
 -10   9   9        5.76        9.45      3.25 o 
  -9   9   9       11.49       12.34      3.11 o 
  -8   9   9       14.64       18.26      3.71 o 
  -7   9   9       34.03       38.66      4.66 o 
  -6   9   9        8.48       10.65      3.76 o 
  -5   9   9        4.75        4.74      3.14 o 
  -4   9   9        1.97        3.47      3.47 o 
  -3   9   9        3.82        0.73      3.33 o 
  -2   9   9        4.68        2.22      2.74 o 
  -1   9   9        5.83        9.48      3.77 o 
   0   9   9        2.58        2.87      2.35 o 
   1   9   9        6.86        0.98      3.32 o 
  -9  10   9        1.76        1.07      3.16 o 
  -8  10   9       30.17       22.73      4.95 o 
  -7  10   9       11.47       10.19      3.61 o 
  -6  10   9       15.83        8.42      3.67 o 
  -5  10   9        1.88        3.68      3.26 o 
  -4  10   9        0.70        0.52      3.26 o 
  -3  10   9        2.40        5.97      3.16 o 
  -2  10   9       11.74       11.82      3.91 o 
  -1  10   9        1.91        5.56      2.67 o 
  -6  11   9        1.18        2.48      3.19 o 
  -5  11   9        0.26        3.90      3.10 o 
  -1   1  10       17.82       15.10      1.69 o 
   0   1  10       11.86       10.23      2.66 o 
   1   1  10      151.18      166.22      6.07 o 
  -3   2  10      219.43      227.15      7.12 o 
  -2   2  10        1.86        3.76      1.48 o 
  -1   2  10       21.99       23.53      3.03 o 
   0   2  10       13.21       16.84      2.07 o 
   1   2  10      173.30      177.78      6.68 o 
   2   2  10       70.25       81.83      4.67 o 
  -5   3  10       33.80       31.80      3.63 o 
  -4   3  10        4.50        1.84      2.84 o 
  -3   3  10        4.61        4.52      1.70 o 
  -2   3  10        3.52        3.06      2.38 o 
  -1   3  10       43.19       58.64      4.48 o 
   0   3  10      172.73      185.44      7.07 o 
   1   3  10      143.24      152.68      6.68 o 
   2   3  10       98.29      117.25      6.04 o 
   3   3  10       64.01       77.12      5.60 o 
  -7   4  10        5.32        0.00      3.04 o 
  -6   4  10       59.89       55.67      4.83 o 
  -5   4  10       57.53       57.77      4.36 o 
  -4   4  10        3.61        0.50      1.76 o 
  -3   4  10        0.73        3.94      2.15 o 
  -2   4  10      233.44      259.77      7.67 o 
  -1   4  10      178.02      197.39      7.26 o 
   0   4  10      133.86      122.52      4.23 o 
   1   4  10       23.07       28.24      3.72 o 
   2   4  10        8.02       13.40      2.79 o 
   3   4  10        3.93       11.36      3.00 o 
   4   4  10       19.74       24.38      4.38 o 
  -9   5  10        3.54        3.38      3.38 o 
  -8   5  10       34.33       26.33      3.89 o 
  -7   5  10        0.71        1.33      2.51 o 
  -6   5  10       34.53       37.69      4.34 o 
  -5   5  10        5.48        7.37      1.98 o 
  -4   5  10       54.05       46.84      4.41 o 
  -3   5  10       69.99       80.71      5.02 o 
  -2   5  10      177.62      167.92      7.05 o 
  -1   5  10        7.15        2.27      2.88 o 
   0   5  10       17.29       14.28      2.09 o 
   1   5  10       47.80       57.29      4.92 o 
   2   5  10        9.70       13.75      3.73 o 
   3   5  10       13.61       18.27      4.07 o 
   4   5  10        3.64        3.83      3.22 o 
   5   5  10        8.49        6.89      3.77 o 
 -10   6  10       10.63        9.93      3.53 o 
  -9   6  10        5.05        4.14      3.22 o 
  -8   6  10        3.27        2.59      3.23 o 
  -7   6  10       91.53       83.69      5.83 o 
  -6   6  10       46.96       49.03      3.23 o 
  -5   6  10       12.36       15.14      3.42 o 
  -4   6  10       33.88       37.82      4.03 o 
  -3   6  10       51.09       51.58      2.72 o 
  -2   6  10      116.95      107.95      6.14 o 
  -1   6  10       41.04       35.43      4.11 o 
   0   6  10        0.64        5.56      4.14 o 
   1   6  10        0.59        2.20      3.24 o 
   2   6  10        0.69        4.39      2.95 o 
   3   6  10        4.48       10.44      3.17 o 
   4   6  10        0.28        0.27      3.69 o 
 -10   7  10        1.18        7.86      2.78 o 
  -9   7  10        2.90        4.63      3.16 o 
  -8   7  10        9.69        6.64      3.56 o 
  -7   7  10        5.08        3.75      2.22 o 
  -6   7  10       10.98       11.43      3.53 o 
  -5   7  10       33.65       44.84      4.33 o 
  -4   7  10       24.53       19.46      3.59 o 
  -3   7  10        0.06        1.67      3.31 o 
  -2   7  10        4.26       15.38      3.52 o 
  -1   7  10       26.65       20.11      3.12 o 
   0   7  10       10.22        6.97      2.45 o 
   1   7  10       15.08       12.45      3.43 o 
   2   7  10       19.93       11.26      4.16 o 
   3   7  10       10.00       10.28      3.89 o 
  -9   8  10        0.44        4.15      2.22 o 
  -8   8  10        0.83        0.96      2.31 o 
  -7   8  10       12.48       15.57      3.38 o 
  -6   8  10       12.73       12.78      3.63 o 
  -5   8  10       20.59       20.97      4.14 o 
  -4   8  10       31.10       28.45      3.04 o 
  -3   8  10        5.40        4.96      3.11 o 
  -2   8  10        2.17        4.38      2.75 o 
  -1   8  10       35.19       29.77      4.50 o 
   0   8  10       10.24        9.42      2.92 o 
   1   8  10        0.84        3.32      3.01 o 
  -9   9  10        4.66        5.61      2.12 o 
  -8   9  10        1.19        1.83      3.20 o 
  -7   9  10       20.85       16.25      4.06 o 
  -6   9  10        6.46        8.62      3.42 o 
  -5   9  10        6.03       13.99      3.11 o 
  -4   9  10        0.65        2.38      3.15 o 
  -3   9  10        8.97       14.65      3.75 o 
  -2   9  10       12.29        3.09      3.09 o 
  -1   9  10       12.31       17.03      3.61 o 
   0   9  10        0.46        5.98      2.77 o 
  -7  10  10        4.01        1.02      3.23 o 
  -6  10  10        3.13        2.47      2.90 o 
  -5  10  10        1.94        4.41      3.13 o 
  -4  10  10        1.19        6.28      2.87 o 
  -3  10  10        4.52        3.99      3.75 o 
  -1   1  11       19.30       17.73      2.51 o 
   0   1  11       17.93       17.49      2.24 o 
   1   1  11       60.53       49.36      4.22 o 
  -3   2  11       21.24       23.43      3.44 o 
  -2   2  11       29.97       25.57      2.50 o 
  -1   2  11       83.71       77.67      2.41 o 
   0   2  11      136.72      136.19      6.08 o 
   1   2  11      115.65      148.54      6.15 o 
   2   2  11        2.20        7.09      2.91 o 
  -5   3  11       42.99       48.68      4.90 o 
  -4   3  11        3.47        5.43      2.22 o 
  -3   3  11       10.85       14.58      2.22 o 
  -2   3  11       88.01       98.91      5.21 o 
  -1   3  11       13.13        8.18      3.14 o 
   0   3  11       38.13       32.85      2.94 o 
   1   3  11        9.89       13.13      3.12 o 
   2   3  11       12.93       14.34      3.58 o 
   3   3  11        0.38        2.70      2.96 o 
  -7   4  11       11.50       11.91      3.10 o 
  -6   4  11        2.04        0.44      2.73 o 
  -5   4  11        0.53        2.75      2.75 o 
  -4   4  11       14.43        9.73      5.83 o 
  -3   4  11       56.83       53.37      4.43 o 
  -2   4  11        1.81        0.80      2.50 o 
  -1   4  11       11.31       11.09      3.65 o 
   0   4  11       71.14       95.71      4.00 o 
   1   4  11       13.73       11.48      3.61 o 
   2   4  11        0.03        0.50      2.93 o 
   3   4  11        7.16        9.25      3.82 o 
   4   4  11       16.13       11.99      3.75 o 
  -9   5  11        1.86        1.97      3.09 o 
  -8   5  11       14.29        9.62      3.75 o 
  -7   5  11       11.93       14.31      3.22 o 
  -6   5  11       15.81       14.78      3.20 o 
  -5   5  11        3.83        1.51      1.99 o 
  -4   5  11        3.86       13.85      2.90 o 
  -3   5  11       15.98       16.38      3.63 o 
  -2   5  11       48.60       61.86      4.87 o 
  -1   5  11       38.27       54.23      4.47 o 
   0   5  11        1.68        5.21      2.26 o 
   1   5  11        2.32        7.89      2.80 o 
   2   5  11        0.12        2.10      3.38 o 
   3   5  11        1.91        2.47      3.27 o 
   4   5  11       21.57       26.35      4.21 o 
  -9   6  11        9.39        5.35      3.45 o 
  -8   6  11        0.58        0.48      3.00 o 
  -7   6  11        4.33        4.03      3.22 o 
  -6   6  11        4.10        6.81      2.66 o 
  -5   6  11       17.65       18.05      3.77 o 
  -4   6  11       13.78       20.09      3.52 o 
  -3   6  11       48.53       45.71      4.44 o 
  -2   6  11       26.49       11.60      3.42 o 
  -1   6  11       15.29       15.80      4.17 o 
   0   6  11        0.47        2.13      2.21 o 
   1   6  11        6.05        8.04      3.65 o 
   2   6  11        2.95        7.54      3.46 o 
   3   6  11       14.66       21.93      4.10 o 
  -9   7  11        2.29        3.60      2.92 o 
  -8   7  11        4.51        4.53      3.16 o 
  -7   7  11       21.11       27.47      3.41 o 
  -6   7  11        7.34        4.15      3.48 o 
  -5   7  11       37.77       42.38      4.58 o 
  -4   7  11       32.62       28.20      4.06 o 
  -3   7  11        0.68        1.51      2.94 o 
  -2   7  11        8.93        3.68      3.09 o 
  -1   7  11       12.02       20.49      3.95 o 
   0   7  11       21.32       32.44      3.07 o 
   1   7  11       10.55       15.02      3.85 o 
   2   7  11       11.95       13.87      4.32 o 
  -8   8  11        4.66        8.98      2.40 o 
  -7   8  11       19.86       27.25      4.58 o 
  -6   8  11        8.25       13.87      3.40 o 
  -5   8  11        1.68        1.70      2.97 o 
  -4   8  11        2.89        2.38      3.06 o 
  -3   8  11        7.03       15.34      3.12 o 
  -2   8  11        0.01        1.02      2.72 o 
  -1   8  11        9.03        8.41      3.87 o 
   0   8  11       14.22       22.05      6.38 o 
  -7   9  11        4.50        5.32      3.43 o 
  -6   9  11        1.55        3.48      2.88 o 
  -5   9  11        3.84        5.36      2.91 o 
  -4   9  11        4.65        5.59      3.29 o 
  -3   9  11        1.52        0.50      2.84 o 
  -2   9  11       16.60       16.09      3.98 o 
   0   0  12        4.18        2.41      2.10 o 
  -1   1  12        7.51       10.38      1.88 o 
   0   1  12       15.93       16.30      3.26 o 
   1   1  12        3.84        3.71      3.13 o 
  -3   2  12       62.58       66.09      4.98 o 
  -2   2  12       25.49       30.79      4.58 o 
  -1   2  12       20.51       24.42      3.31 o 
   0   2  12       26.31       19.20      2.45 o 
   1   2  12       35.27       42.64      4.03 o 
   2   2  12       11.80       17.13      3.73 o 
  -5   3  12        0.72        0.22      2.79 o 
  -4   3  12       17.63        2.16      2.72 o 
  -3   3  12       59.35       64.10      6.97 o 
  -2   3  12       20.12       18.56      3.50 o 
  -1   3  12       12.79       14.21      2.94 o 
   0   3  12       16.62       19.73      3.64 o 
   1   3  12       12.83       15.03      2.82 o 
   2   3  12        4.10        3.95      3.55 o 
   3   3  12        1.69        3.16      2.97 o 
  -7   4  12        1.94        1.44      2.81 o 
  -6   4  12        0.68        0.00      2.69 o 
  -5   4  12        8.84        8.17      2.93 o 
  -4   4  12       28.26       31.19      2.80 o 
  -3   4  12       13.35       14.03      3.81 o 
  -2   4  12       14.62       13.77      3.14 o 
  -1   4  12        4.19        6.02      3.00 o 
   0   4  12       29.58       29.97      4.44 o 
   1   4  12        3.99        6.70      2.88 o 
   2   4  12        0.90        0.27      3.25 o 
   3   4  12        3.45        6.38      3.44 o 
   4   4  12        6.02        2.01      3.78 o 
  -8   5  12        2.40        1.67      2.82 o 
  -7   5  12        7.97        5.86      2.89 o 
  -6   5  12        2.72        3.66      3.04 o 
  -5   5  12       20.50       25.01      2.82 o 
  -4   5  12        7.37        8.04      3.07 o 
  -3   5  12        0.05        0.91      2.84 o 
  -2   5  12        6.42        7.28      3.52 o 
  -1   5  12       21.31       15.35      3.88 o 
   0   5  12        0.29        3.24      2.30 o 
   1   5  12        5.82        7.60      2.93 o 
   2   5  12        6.52        5.21      4.15 o 
   3   5  12        6.36       11.54      3.29 o 
  -8   6  12        4.38        7.10      3.01 o 
  -7   6  12        9.06        1.64      3.43 o 
  -6   6  12        6.45        5.45      2.02 o 
  -5   6  12        6.27        2.89      3.61 o 
  -4   6  12       10.98        2.34      2.92 o 
  -3   6  12       10.20       20.71      3.24 o 
  -2   6  12        3.85        8.47      3.38 o 
  -1   6  12        9.16       17.84      3.48 o 
   0   6  12        3.67        1.14      2.40 o 
   1   6  12        9.80       18.83      3.53 o 
   2   6  12        3.88        3.31      3.92 o 
  -7   7  12       10.61       16.97      2.32 o 
  -6   7  12        5.91        9.02      3.48 o 
  -5   7  12        7.82        6.36      2.96 o 
  -4   7  12        4.36        2.88      2.81 o 
  -3   7  12        3.96        2.35      3.15 o 
  -2   7  12        5.92        9.12      3.16 o 
  -1   7  12        0.57        5.06      2.80 o 
   0   7  12        5.36       10.79      2.64 o 
  -6   8  12        1.75        4.24      2.73 o 
  -5   8  12        1.68        0.98      2.80 o 
  -4   8  12        0.78        2.18      3.43 o 
  -3   8  12        0.24        1.03      2.74 o 
  -2   8  12        3.88        7.60      3.23 o 
  -1   1  13        5.26        8.58      2.82 o 
   0   1  13        5.32        5.21      2.19 o 
   1   1  13       12.13        9.89      3.49 o 
  -3   2  13       50.05       48.66      4.57 o 
  -2   2  13       25.56       20.08      2.68 o 
  -1   2  13       26.78       29.16      3.71 o 
   0   2  13       14.85       18.19      2.49 o 
   1   2  13       20.45       13.11      4.06 o 
   2   2  13        0.54        1.23      2.96 o 
  -5   3  13       13.93       17.89      3.54 o 
  -4   3  13       62.80       51.04      4.63 o 
  -3   3  13       27.67       34.29      3.23 o 
  -2   3  13       38.94       52.37      4.71 o 
  -1   3  13       20.42       14.90      4.25 o 
   0   3  13       82.85       65.45      3.80 o 
   1   3  13       10.55        7.17      3.58 o 
   2   3  13        6.05        0.52      3.14 o 
   3   3  13        5.64        9.84      3.61 o 
  -7   4  13        1.28        1.89      3.04 o 
  -6   4  13       10.60       10.95      3.06 o 
  -5   4  13        3.06        0.45      3.09 o 
  -4   4  13       10.44       13.94      2.44 o 
  -3   4  13        5.89        0.95      3.76 o 
  -2   4  13        6.37        3.91      3.24 o 
  -1   4  13        1.89        1.96      3.43 o 
   0   4  13        8.82       13.52      2.46 o 
   1   4  13        1.10        1.05      2.90 o 
   2   4  13        5.76        2.44      3.76 o 
   3   4  13        0.81        2.25      3.36 o 
  -7   5  13        6.87        4.89      2.70 o 
  -6   5  13        1.86        0.68      2.73 o 
  -5   5  13        0.26        1.33      2.13 o 
  -4   5  13       12.28       13.53      3.76 o 
  -3   5  13       21.15       17.12      3.16 o 
  -2   5  13        1.89        6.35      2.93 o 
  -1   5  13        2.33        3.26      3.01 o 
   0   5  13        4.98        6.55      2.71 o 
   1   5  13       19.73       19.45      4.58 o 
   2   5  13        3.29        1.38      3.87 o 
  -6   6  13        6.33        3.00      2.32 o 
  -5   6  13        0.95        3.47      2.87 o 
  -4   6  13        7.03        0.74      2.89 o 
  -3   6  13       13.84       16.71      3.24 o 
  -2   6  13        0.84        2.05      3.40 o 
  -1   6  13        0.31        3.56      2.59 o 
   0   6  13        1.68        7.28      3.99 o 
  -5   7  13        0.86        3.21      2.91 o 
  -4   7  13        3.31        1.94      3.02 o 
  -3   7  13        8.87        3.13      2.85 o 
  -2   7  13        0.83        0.52      3.14 o 
  -1   1  14       11.45        7.50      2.45 o 
   0   1  14        3.41        3.41      2.20 o 
   1   1  14       15.93        9.04      3.10 o 
  -3   2  14        0.24        0.73      3.19 o 
  -2   2  14       20.48       21.93      2.91 o 
  -1   2  14        2.48        1.66      3.34 o 
   0   2  14        8.60       15.66      2.49 o 
   1   2  14       33.01       26.07      4.12 o 
   2   2  14        0.08        1.52      3.36 o 
  -5   3  14        2.50        4.68      2.94 o 
  -4   3  14        5.76        3.22      3.26 o 
  -3   3  14       12.08        9.32      2.37 o 
  -2   3  14        1.82        5.02      2.89 o 
  -1   3  14        4.73        7.53      3.26 o 
   0   3  14        6.71        8.49      2.25 o 
   1   3  14        5.34        7.45      2.93 o 
   2   3  14        3.44        3.28      3.28 o 
   3   3  14        0.37        1.65      3.17 o 
  -5   4  14        3.25        1.15      2.73 o 
  -4   4  14        0.35        3.31      2.13 o 
  -3   4  14       10.31       14.55      3.45 o 
  -2   4  14        1.19        0.48      3.17 o 
  -1   4  14        3.77        2.27      3.54 o 
   0   4  14        0.41        2.06      1.92 o 
   1   4  14        1.49        3.59      3.59 o 
  -5   5  14       12.44       12.55      2.39 o 
  -4   5  14        0.58        3.39      3.39 o 
  -3   5  14        5.24        7.25      3.02 o 
  -2   5  14       18.68       29.89      4.65 o 
  -1   5  14        1.31        1.53      3.30 o 
   0   5  14        0.52        3.81      1.85 o 
  -3   6  14        8.79        9.33      3.40 o 
   0   0  15        4.84        7.05      2.42 o 
  -1   1  15        4.33       11.97      4.64 o 
   0   1  15        1.59        0.46      2.00 o 
   1   1  15        6.44       10.93      3.30 o 
  -3   2  15        5.90        6.27      3.15 o 
  -2   2  15        9.24       10.70      2.29 o 
  -1   2  15        1.55        5.53      3.04 o 
   0   2  15        4.93        5.95      2.23 o 
   1   2  15        4.91        1.24      3.18 o 
  -3   3  15        2.41        4.61      3.68 o 
  -2   3  15        2.24        6.99      3.07 o 
  -1   3  15        0.85        5.31      3.38 o 
   0   3  15        2.56        3.18      2.14 o 
                                                 
